# Supplementary material for: Drivers of Carbon Export Efficiency in the Global Ocean
Source: Global Biogeochem Cycles. 2019 Jul 22;33(7):891–903. doi: 10.1029/2018GB006158 (PMC7006809; doi:10.1029/2018GB006158)
Supplement: Supplementary file 2 — Data Set S1 [file GBC-33-891-s002.xlsx]

## Sheet: SuppData
					Dataset from "Drivers of carbon export efficiency in the global ocean" by Henson, Le Moigne and Giering
Latitude	Longitude	Day of year	Export flux	PP	export ratio	Depth	% nitrate remaining	Si:N ratio	% microplankton	% nanoplankton	% picoplankton	log(mesozooplankton biomass)	log(bacteria abundance)	log(macrozooplankton abundance)	Reference	DOI
			mg C m-2 d-1	mg C m-2 d-1		m						ug/L	#/L	#/L
78.351	-74.317	194	127.2	2731.2	0.047	100	NaN	NaN	NaN	NaN	NaN	NaN	NaN	NaN	Amiel et al, 2002	https://doi.org/10.1016/S0967-0645(02)00185-6
78.023	-75.847	200	262.8	2472.7	0.106	100	NaN	NaN	NaN	NaN	NaN	NaN	NaN	NaN	Amiel et al, 2002	https://doi.org/10.1016/S0967-0645(02)00185-6
78.023	-75.847	200	328.8	2472.7	0.133	100	NaN	NaN	NaN	NaN	NaN	NaN	NaN	NaN	Amiel et al, 2002	https://doi.org/10.1016/S0967-0645(02)00185-6
77	-72.652	199	127.2	1428.2	0.089	100	NaN	NaN	0.492	0.392	0.116	NaN	NaN	NaN	Amiel et al, 2002	https://doi.org/10.1016/S0967-0645(02)00185-6
76.283	-74.388	185	454.8	1305	0.349	100	1.918	1.729	0.454	0.419	0.127	NaN	NaN	NaN	Amiel et al, 2002	https://doi.org/10.1016/S0967-0645(02)00185-6
76.283	-74.388	185	544.8	1305	0.417	100	1.918	1.729	0.454	0.419	0.127	NaN	NaN	NaN	Amiel et al, 2002	https://doi.org/10.1016/S0967-0645(02)00185-6
76.417	-77.342	189	327.6	1306	0.251	100	0	1.533	0.405	0.456	0.14	NaN	21.84	NaN	Amiel et al, 2002	https://doi.org/10.1016/S0967-0645(02)00185-6
76.417	-77.342	189	530.4	1306	0.406	100	0	1.533	0.405	0.456	0.14	NaN	21.84	NaN	Amiel et al, 2002	https://doi.org/10.1016/S0967-0645(02)00185-6
78.023	-75.847	245	48	1344.3	0.036	100	NaN	NaN	NaN	NaN	NaN	NaN	NaN	NaN	Amiel et al, 2002	https://doi.org/10.1016/S0967-0645(02)00185-6
76.017	-73.305	243	81.6	782.08	0.104	100	25.789	2.053	0.438	0.431	0.13	NaN	NaN	NaN	Amiel et al, 2002	https://doi.org/10.1016/S0967-0645(02)00185-6
77	-72.66	248	75.6	885.7	0.085	100	NaN	NaN	0.299	0.536	0.165	NaN	NaN	NaN	Amiel et al, 2002	https://doi.org/10.1016/S0967-0645(02)00185-6
77	-72.66	248	70.8	885.7	0.08	100	NaN	NaN	0.299	0.536	0.165	NaN	NaN	NaN	Amiel et al, 2002	https://doi.org/10.1016/S0967-0645(02)00185-6
76.28	-71.985	250	63.6	665	0.096	100	5.607	2.253	0.321	0.525	0.155	NaN	NaN	NaN	Amiel et al, 2002	https://doi.org/10.1016/S0967-0645(02)00185-6
76.28	-71.985	250	76.8	665	0.115	100	5.607	2.253	0.321	0.525	0.155	NaN	NaN	NaN	Amiel et al, 2002	https://doi.org/10.1016/S0967-0645(02)00185-6
76.283	-74.388	240	61.2	868.38	0.07	100	17.237	1.89	0.454	0.419	0.127	NaN	NaN	NaN	Amiel et al, 2002	https://doi.org/10.1016/S0967-0645(02)00185-6
0	-140	91	22.8	1935.1	0.012	120	35.159	0.487	0.257	0.491	0.251	NaN	22.264	NaN	Bacon et al, 1996	https://doi.org/10.1016/0967-0645(96)00016-1
0	-140	283	28.8	1926.5	0.015	120	74.461	0	0.268	0.495	0.237	NaN	22.264	NaN	Bacon et al, 1996	https://doi.org/10.1016/0967-0645(96)00016-1
22.5	61.2	21	13.2	3390.7	0.004	100	100	NaN	0.517	0.363	0.12	NaN	22.752	NaN	Buesseler et al, 1998	https://doi.org/10.1016/S0967-0645(98)80022-2
21.2	63.5	21	34.8	3202.9	0.011	100	100	NaN	0.473	0.392	0.136	3.538	22.514	NaN	Buesseler et al, 1998	https://doi.org/10.1016/S0967-0645(98)80022-2
19.9	65.9	21	18	2967.2	0.006	100	100	NaN	0.445	0.402	0.153	2.286	22.306	NaN	Buesseler et al, 1998	https://doi.org/10.1016/S0967-0645(98)80022-2
19.2	67.2	21	12	2942.4	0.004	100	100	NaN	0.423	0.411	0.166	NaN	22.232	NaN	Buesseler et al, 1998	https://doi.org/10.1016/S0967-0645(98)80022-2
17.3	67.9	21	20.4	2728.7	0.007	100	100	NaN	0.404	0.423	0.172	NaN	22.23	NaN	Buesseler et al, 1998	https://doi.org/10.1016/S0967-0645(98)80022-2
16.3	68.4	21	31.2	2485.4	0.013	100	100	NaN	0.355	0.463	0.182	1.151	22.277	-7.301	Buesseler et al, 1998	https://doi.org/10.1016/S0967-0645(98)80022-2
10	64.9	21	7.2	1800.3	0.004	100	69.995	13.298	0.267	0.488	0.245	NaN	22.044	NaN	Buesseler et al, 1998	https://doi.org/10.1016/S0967-0645(98)80022-2
12.1	65	21	49.2	2473	0.02	100	100	NaN	0.34	0.462	0.198	NaN	22.222	NaN	Buesseler et al, 1998	https://doi.org/10.1016/S0967-0645(98)80022-2
14.4	65	21	52.8	2861.4	0.018	100	100	NaN	0.373	0.45	0.177	NaN	22.343	NaN	Buesseler et al, 1998	https://doi.org/10.1016/S0967-0645(98)80022-2
15.3	63.5	21	-3.6	3026.4	NaN	100	100	NaN	0.395	0.436	0.169	3.32	22.429	NaN	Buesseler et al, 1998	https://doi.org/10.1016/S0967-0645(98)80022-2
16	62	21	48	2611	0.018	100	75.029	2.794	0.398	0.435	0.167	2.948	22.629	-5.207	Buesseler et al, 1998	https://doi.org/10.1016/S0967-0645(98)80022-2
17.2	59.8	21	43.2	2768	0.016	100	39.695	0.93	0.43	0.412	0.158	NaN	22.763	NaN	Buesseler et al, 1998	https://doi.org/10.1016/S0967-0645(98)80022-2
17.7	58.8	21	84	2671.2	0.031	100	20.736	0.767	0.431	0.411	0.158	NaN	22.762	NaN	Buesseler et al, 1998	https://doi.org/10.1016/S0967-0645(98)80022-2
18.1	58	21	81.6	3078.7	0.027	100	NaN	NaN	0.501	0.366	0.132	NaN	22.782	NaN	Buesseler et al, 1998	https://doi.org/10.1016/S0967-0645(98)80022-2
22.5	61.2	86	87.6	5244.9	0.017	100	20.438	1.028	0.487	0.379	0.134	NaN	22.752	NaN	Buesseler et al, 1998	https://doi.org/10.1016/S0967-0645(98)80022-2
21.2	63.5	86	96	4090.9	0.023	100	12.925	1.271	0.391	0.435	0.174	1.722	22.514	-7.269	Buesseler et al, 1998	https://doi.org/10.1016/S0967-0645(98)80022-2
19.9	65.9	86	102	3299.6	0.031	100	10.891	0.995	0.345	0.457	0.198	1.86	22.306	-3.932	Buesseler et al, 1998	https://doi.org/10.1016/S0967-0645(98)80022-2
19.2	67.2	86	61.2	2460.3	0.025	100	17.615	1.932	0.304	0.47	0.226	NaN	22.232	NaN	Buesseler et al, 1998	https://doi.org/10.1016/S0967-0645(98)80022-2
17.3	67.9	86	28.8	2142.7	0.013	100	6.718	1.24	0.269	0.482	0.249	1.127	22.23	NaN	Buesseler et al, 1998	https://doi.org/10.1016/S0967-0645(98)80022-2
16.3	68.4	86	24	1851.5	0.013	100	4.929	1.109	0.244	0.487	0.269	1.123	22.277	NaN	Buesseler et al, 1998	https://doi.org/10.1016/S0967-0645(98)80022-2
10	64.9	86	32.4	1416.2	0.023	100	8.22	8.575	0.197	0.473	0.33	0.75	22.044	NaN	Buesseler et al, 1998	https://doi.org/10.1016/S0967-0645(98)80022-2
12.1	65	86	3.6	1582.3	0.002	100	2.522	4.004	0.217	0.476	0.306	1.032	22.222	NaN	Buesseler et al, 1998	https://doi.org/10.1016/S0967-0645(98)80022-2
14.4	65	86	34.8	2083.9	0.017	100	2.06	1.419	0.251	0.476	0.273	0.822	22.343	NaN	Buesseler et al, 1998	https://doi.org/10.1016/S0967-0645(98)80022-2
15.3	63.5	86	36	2396.7	0.015	100	3.169	0.599	0.273	0.475	0.252	1.029	22.429	NaN	Buesseler et al, 1998	https://doi.org/10.1016/S0967-0645(98)80022-2
16	62	86	10.8	2762.6	0.004	100	5.942	1.023	0.287	0.473	0.241	1.079	22.629	NaN	Buesseler et al, 1998	https://doi.org/10.1016/S0967-0645(98)80022-2
17.2	59.8	86	52.8	2944	0.018	100	6.988	0.825	0.298	0.476	0.226	NaN	22.763	NaN	Buesseler et al, 1998	https://doi.org/10.1016/S0967-0645(98)80022-2
17.7	58.8	86	37.2	2717.3	0.014	100	3.036	0.783	0.309	0.48	0.211	NaN	22.762	NaN	Buesseler et al, 1998	https://doi.org/10.1016/S0967-0645(98)80022-2
18.1	58	86	76.8	2766.4	0.028	100	NaN	NaN	0.464	0.392	0.144	NaN	22.782	NaN	Buesseler et al, 1998	https://doi.org/10.1016/S0967-0645(98)80022-2
22.5	61.2	213	48	5731.7	0.008	100	60.144	1.38	0.617	0.298	0.085	NaN	22.752	NaN	Buesseler et al, 1998	https://doi.org/10.1016/S0967-0645(98)80022-2
21.2	63.5	213	24	2747.8	0.009	100	50.911	1.58	0.361	0.441	0.198	NaN	22.514	NaN	Buesseler et al, 1998	https://doi.org/10.1016/S0967-0645(98)80022-2
19.9	65.9	213	9.6	1104.1	0.009	100	9.074	0.935	0.325	0.469	0.206	NaN	22.306	NaN	Buesseler et al, 1998	https://doi.org/10.1016/S0967-0645(98)80022-2
NaN	67.2	213	31.2	0	NaN	100	23.822	2.242	0.318	0.471	0.211	NaN	22.232	NaN	Buesseler et al, 1998	https://doi.org/10.1016/S0967-0645(98)80022-2
17.3	67.9	213	-2.4	1774.8	NaN	100	13.832	1.669	0.349	0.459	0.192	NaN	22.23	NaN	Buesseler et al, 1998	https://doi.org/10.1016/S0967-0645(98)80022-2
16.3	68.4	213	18	3457.7	0.005	100	14.995	1.699	0.403	0.42	0.176	NaN	22.277	NaN	Buesseler et al, 1998	https://doi.org/10.1016/S0967-0645(98)80022-2
10	64.9	213	22.8	2463.9	0.009	100	9.703	8.89	0.264	0.482	0.254	NaN	22.044	NaN	Buesseler et al, 1998	https://doi.org/10.1016/S0967-0645(98)80022-2
12.1	65	213	31.2	3569.4	0.009	100	13.134	4.333	0.299	0.482	0.219	NaN	22.222	NaN	Buesseler et al, 1998	https://doi.org/10.1016/S0967-0645(98)80022-2
14.4	65	213	36	5045.6	0.007	100	37.647	1.823	0.333	0.472	0.195	NaN	22.343	NaN	Buesseler et al, 1998	https://doi.org/10.1016/S0967-0645(98)80022-2
15.3	63.5	213	90	4637.4	0.019	100	72.563	0.491	0.377	0.443	0.18	NaN	22.429	NaN	Buesseler et al, 1998	https://doi.org/10.1016/S0967-0645(98)80022-2
16	62	213	49.2	5171.8	0.01	100	100	NaN	0.416	0.403	0.181	NaN	22.629	NaN	Buesseler et al, 1998	https://doi.org/10.1016/S0967-0645(98)80022-2
16.4	61.5	213	94.8	5407.4	0.018	100	100	NaN	0.381	0.41	0.209	NaN	22.629	NaN	Buesseler et al, 1998	https://doi.org/10.1016/S0967-0645(98)80022-2
17.2	59.8	213	141.6	3523	0.04	100	100	NaN	0.42	0.395	0.186	2.954	22.763	-7.02	Buesseler et al, 1998	https://doi.org/10.1016/S0967-0645(98)80022-2
17.7	58.8	213	205.2	4300.5	0.048	100	100	NaN	0.477	0.371	0.152	NaN	22.762	NaN	Buesseler et al, 1998	https://doi.org/10.1016/S0967-0645(98)80022-2
22.5	60	244	150	8898.9	0.017	100	NaN	NaN	0.666	0.258	0.075	NaN	22.804	NaN	Buesseler et al, 1998	https://doi.org/10.1016/S0967-0645(98)80022-2
22.5	61.2	244	76.8	6403.6	0.012	100	48.48	0.216	0.586	0.313	0.101	NaN	22.752	NaN	Buesseler et al, 1998	https://doi.org/10.1016/S0967-0645(98)80022-2
21.2	63.5	244	165.6	4274.6	0.039	100	36.315	0.396	0.463	0.395	0.143	NaN	22.514	NaN	Buesseler et al, 1998	https://doi.org/10.1016/S0967-0645(98)80022-2
19.9	65.9	244	132	3507.3	0.038	100	18.031	0.861	0.383	0.447	0.17	2.514	22.306	NaN	Buesseler et al, 1998	https://doi.org/10.1016/S0967-0645(98)80022-2
17.3	67.9	244	30	4219.6	0.007	100	22.154	1.967	0.349	0.46	0.19	1.936	22.23	NaN	Buesseler et al, 1998	https://doi.org/10.1016/S0967-0645(98)80022-2
16.3	68.4	244	151.2	3441.2	0.044	100	15.895	1.755	0.32	0.471	0.209	1.936	22.277	NaN	Buesseler et al, 1998	https://doi.org/10.1016/S0967-0645(98)80022-2
10	64.9	244	135.6	1993.2	0.068	100	100	NaN	0.283	0.488	0.229	NaN	22.044	NaN	Buesseler et al, 1998	https://doi.org/10.1016/S0967-0645(98)80022-2
12.1	65	244	159.6	3253.3	0.049	100	88.147	32.704	0.37	0.454	0.176	NaN	22.222	NaN	Buesseler et al, 1998	https://doi.org/10.1016/S0967-0645(98)80022-2
14.4	65	244	284.4	4443.6	0.064	100	47.522	2.658	0.424	0.422	0.153	NaN	22.343	NaN	Buesseler et al, 1998	https://doi.org/10.1016/S0967-0645(98)80022-2
15.3	63.5	244	184.8	4306.6	0.043	100	49.315	1.062	0.417	0.426	0.157	NaN	22.429	NaN	Buesseler et al, 1998	https://doi.org/10.1016/S0967-0645(98)80022-2
16	62	244	304.8	4087.2	0.075	100	85.125	5.044	0.413	0.428	0.158	NaN	22.629	NaN	Buesseler et al, 1998	https://doi.org/10.1016/S0967-0645(98)80022-2
16.4	61.5	244	235.2	4884.7	0.048	100	85.125	5.044	0.415	0.427	0.158	NaN	22.629	NaN	Buesseler et al, 1998	https://doi.org/10.1016/S0967-0645(98)80022-2
17.2	59.8	244	235.2	5195.3	0.045	100	96.998	12.265	0.453	0.401	0.146	3.102	22.763	NaN	Buesseler et al, 1998	https://doi.org/10.1016/S0967-0645(98)80022-2
17.7	58.8	244	309.6	6400.9	0.048	100	97.356	8.232	0.5	0.37	0.13	NaN	22.762	NaN	Buesseler et al, 1998	https://doi.org/10.1016/S0967-0645(98)80022-2
0	-170	121	33	1710.6	0.019	100	56.726	0.987	0.251	0.49	0.259	NaN	NaN	NaN	Buesseler et al, 1998	https://doi.org/10.1016/S0967-0645(98)80022-2
0	-140	121	30	1750.1	0.017	100	61.44	0.655	0.257	0.491	0.251	NaN	22.264	NaN	Buesseler et al, 1998	https://doi.org/10.1016/S0967-0645(98)80022-2
0	-125	121	33	1797.6	0.018	100	62.747	0.049	0.26	0.492	0.248	NaN	NaN	NaN	Buesseler et al, 1998	https://doi.org/10.1016/S0967-0645(98)80022-2
0	-110	121	27	1844.6	0.015	100	68.389	0.524	0.27	0.493	0.237	NaN	NaN	NaN	Buesseler et al, 1998	https://doi.org/10.1016/S0967-0645(98)80022-2
0	-140	258	30	1967.9	0.015	100	78.315	0.393	0.268	0.495	0.237	NaN	22.264	NaN	Buesseler et al, 1998	https://doi.org/10.1016/S0967-0645(98)80022-2
0	-125	258	27	2011.4	0.013	100	53.011	0.706	0.271	0.495	0.234	NaN	NaN	NaN	Buesseler et al, 1998	https://doi.org/10.1016/S0967-0645(98)80022-2
0	-110	258	36	1841.1	0.02	100	75.776	0.614	0.275	0.498	0.226	NaN	NaN	NaN	Buesseler et al, 1998	https://doi.org/10.1016/S0967-0645(98)80022-2
0	-95	258	60	2030.2	0.03	100	99.916	179.62	0.3	0.497	0.203	2.231	NaN	NaN	Buesseler et al, 1998	https://doi.org/10.1016/S0967-0645(98)80022-2
0	-140	54	72	1748.6	0.041	100	47.264	0.412	0.25	0.49	0.26	NaN	22.264	NaN	Buesseler et al, 1998	https://doi.org/10.1016/S0967-0645(98)80022-2
0	-140	122	24	1750.1	0.014	100	61.44	0.655	0.257	0.491	0.251	NaN	22.264	NaN	Buesseler et al, 1998	https://doi.org/10.1016/S0967-0645(98)80022-2
0	-140	120	32.4	1734	0.019	100	35.159	0.487	0.257	0.491	0.251	NaN	22.264	NaN	Buesseler et al, 1998	https://doi.org/10.1016/S0967-0645(98)80022-2
0	-140	241	114	2063.9	0.055	100	100	NaN	0.303	0.489	0.208	NaN	22.264	NaN	Buesseler et al, 1998	https://doi.org/10.1016/S0967-0645(98)80022-2
0	-140	285	33.6	1926.5	0.017	100	74.461	0	0.268	0.495	0.237	NaN	22.264	NaN	Buesseler et al, 1998	https://doi.org/10.1016/S0967-0645(98)80022-2
-50	-5	319	108	679.79	0.159	100	80.798	2.377	0.249	0.521	0.23	NaN	NaN	NaN	Buesseler et al, 1998	https://doi.org/10.1016/S0967-0645(98)80022-2
NaN	-5	319	240	0	NaN	100	76.278	1.245	NaN	NaN	NaN	NaN	NaN	NaN	Buesseler et al, 1998	https://doi.org/10.1016/S0967-0645(98)80022-2
NaN	-84.93	319	168	0	NaN	100	65.115	3.222	NaN	NaN	NaN	NaN	NaN	NaN	Buesseler et al, 1998	https://doi.org/10.1016/S0967-0645(98)80022-2
-60.5	-169	305	182.07	420.75	0.433	100	96.812	5.666	0.406	0.403	0.191	NaN	NaN	NaN	Buesseler et al, 2001	https://doi.org/10.1016/S0304-4203(00)00092-X
-59.333	-169	308	137.18	446.89	0.307	100	96.535	8.139	0.193	0.533	0.274	NaN	NaN	NaN	Buesseler et al, 2001	https://doi.org/10.1016/S0304-4203(00)00092-X
-53.03	-174.73	338	126.87	928.35	0.137	100	41.128	0.599	0.264	0.509	0.226	NaN	NaN	NaN	Buesseler et al, 2001	https://doi.org/10.1016/S0304-4203(00)00092-X
-56.843	-174.15	341	62.87	777.38	0.081	100	46.499	0.859	0.227	0.501	0.272	NaN	NaN	NaN	Buesseler et al, 2001	https://doi.org/10.1016/S0304-4203(00)00092-X
-60.231	-170.07	344	110.25	712.32	0.155	100	27.955	1.465	0.258	0.499	0.243	NaN	NaN	NaN	Buesseler et al, 2001	https://doi.org/10.1016/S0304-4203(00)00092-X
-60.917	-169.25	346	224.73	846.85	0.265	100	31.583	1.182	0.258	0.498	0.244	NaN	NaN	NaN	Buesseler et al, 2001	https://doi.org/10.1016/S0304-4203(00)00092-X
-61.667	-168.83	348	109.1	879.16	0.124	100	35.567	1.418	0.263	0.506	0.231	NaN	NaN	NaN	Buesseler et al, 2001	https://doi.org/10.1016/S0304-4203(00)00092-X
NaN	-169.19	350	77.83	0	NaN	100	25.545	1.466	0.356	0.472	0.172	NaN	NaN	NaN	Buesseler et al, 2001	https://doi.org/10.1016/S0304-4203(00)00092-X
NaN	-169.19	352	189.4	0	NaN	100	25.545	1.466	0.356	0.472	0.172	NaN	NaN	NaN	Buesseler et al, 2001	https://doi.org/10.1016/S0304-4203(00)00092-X
-63.087	-169.19	353	153.37	801.84	0.191	100	28.72	1.631	0.317	0.494	0.189	NaN	NaN	NaN	Buesseler et al, 2001	https://doi.org/10.1016/S0304-4203(00)00092-X
-55.671	-171.19	359	63.18	874.1	0.072	100	39.2	0.725	0.225	0.499	0.276	NaN	NaN	NaN	Buesseler et al, 2001	https://doi.org/10.1016/S0304-4203(00)00092-X
-67.784	-170.11	17	191.49	547.04	0.35	100	34.172	1.878	0.318	0.495	0.187	NaN	NaN	NaN	Buesseler et al, 2001	https://doi.org/10.1016/S0304-4203(00)00092-X
-64.833	-170.1	18	317.02	952.2	0.333	100	42.675	1.483	0.348	0.476	0.176	NaN	NaN	NaN	Buesseler et al, 2001	https://doi.org/10.1016/S0304-4203(00)00092-X
-62.033	-170.1	20	266.54	710	0.375	100	51.788	2.257	0.277	0.51	0.212	NaN	NaN	NaN	Buesseler et al, 2001	https://doi.org/10.1016/S0304-4203(00)00092-X
-62	-170.1	25	127.3	548.91	0.232	100	48.918	2.04	0.253	0.509	0.238	NaN	NaN	NaN	Buesseler et al, 2001	https://doi.org/10.1016/S0304-4203(00)00092-X
-65.167	-170.1	28	437.43	674.2	0.649	100	43.188	1.441	0.326	0.49	0.185	NaN	NaN	NaN	Buesseler et al, 2001	https://doi.org/10.1016/S0304-4203(00)00092-X
-52.978	-174.73	47	156.77	944.77	0.166	100	24.278	0.464	0.27	0.509	0.221	NaN	NaN	NaN	Buesseler et al, 2001	https://doi.org/10.1016/S0304-4203(00)00092-X
-56.848	-171.51	51	192.47	506.9	0.38	100	42.683	1.011	0.229	0.502	0.27	2.541	NaN	-14.509	Buesseler et al, 2001	https://doi.org/10.1016/S0304-4203(00)00092-X
-60.233	-170.07	53	141.42	386.76	0.366	100	43.932	1.847	0.258	0.499	0.243	NaN	NaN	NaN	Buesseler et al, 2001	https://doi.org/10.1016/S0304-4203(00)00092-X
-63.083	-169.88	55	210.25	638.65	0.329	100	48.742	2.039	0.317	0.494	0.189	NaN	NaN	NaN	Buesseler et al, 2001	https://doi.org/10.1016/S0304-4203(00)00092-X
-66.1	-168.67	59	233.19	295.87	0.788	100	42.562	1.842	0.292	0.507	0.201	NaN	NaN	NaN	Buesseler et al, 2001	https://doi.org/10.1016/S0304-4203(00)00092-X
NaN	-165.91	62	465.28	0	NaN	100	38.087	2.012	NaN	NaN	NaN	NaN	NaN	NaN	Buesseler et al, 2001	https://doi.org/10.1016/S0304-4203(00)00092-X
NaN	-168.45	65	586.16	0	NaN	100	33.593	2.132	NaN	NaN	NaN	NaN	NaN	NaN	Buesseler et al, 2001	https://doi.org/10.1016/S0304-4203(00)00092-X
-64.7	-169.33	67	183.29	452.28	0.405	100	45.488	1.897	0.2	0.54	0.26	NaN	NaN	NaN	Buesseler et al, 2001	https://doi.org/10.1016/S0304-4203(00)00092-X
-61.667	-170.1	70	50.18	310.7	0.162	100	52.375	2.104	0.162	0.525	0.312	NaN	NaN	NaN	Buesseler et al, 2001	https://doi.org/10.1016/S0304-4203(00)00092-X
-54.333	-173.33	74	58.84	519.73	0.113	100	39.577	0.664	0.195	0.511	0.294	NaN	NaN	NaN	Buesseler et al, 2001	https://doi.org/10.1016/S0304-4203(00)00092-X
-33	-40	152	142.68	546.39	0.261	100	9.226	1	0.202	0.494	0.304	NaN	NaN	NaN	Charette and Moran 1999	https://doi.org/10.1016/S0967-0645(99)00006-5
-16.3	-25	152	37.92	395.1	0.096	100	84.284	14.015	0.168	0.485	0.347	NaN	NaN	-5.34	Charette and Moran 1999	https://doi.org/10.1016/S0967-0645(99)00006-5
-0.5	-20	152	-38.4	1684.6	NaN	100	100	NaN	0.349	0.469	0.182	NaN	NaN	NaN	Charette and Moran 1999	https://doi.org/10.1016/S0967-0645(99)00006-5
8	-45	152	270.6	1237.3	0.219	100	24.743	2.519	0.266	0.466	0.268	NaN	NaN	NaN	Charette and Moran 1999	https://doi.org/10.1016/S0967-0645(99)00006-5
6	-48	152	457.8	1737.2	0.264	100	5.108	1.735	0.42	0.415	0.165	NaN	NaN	NaN	Charette and Moran 1999	https://doi.org/10.1016/S0967-0645(99)00006-5
8	-45	152	223.07	1237.3	0.18	100	24.743	2.519	0.266	0.466	0.268	NaN	NaN	NaN	Charette and Moran 1999	https://doi.org/10.1016/S0967-0645(99)00006-5
5.75	-31	152	195.96	1405.2	0.139	100	100	NaN	0.212	0.486	0.302	NaN	NaN	NaN	Charette and Moran 1999	https://doi.org/10.1016/S0967-0645(99)00006-5
4.5	-22	152	337.8	1341	0.252	100	13.248	8.451	0.237	0.492	0.271	NaN	NaN	NaN	Charette and Moran 1999	https://doi.org/10.1016/S0967-0645(99)00006-5
2.5	-21	152	-22.56	1317.6	NaN	100	100	NaN	0.277	0.494	0.229	NaN	NaN	NaN	Charette and Moran 1999	https://doi.org/10.1016/S0967-0645(99)00006-5
-2.5	-21	152	515.28	1410.3	0.365	100	93.64	1.623	0.29	0.489	0.221	NaN	NaN	NaN	Charette and Moran 1999	https://doi.org/10.1016/S0967-0645(99)00006-5
-4.5	-22	152	276.72	1264.7	0.219	100	48.599	0	0.225	0.483	0.292	NaN	20.903	NaN	Charette and Moran 1999	https://doi.org/10.1016/S0967-0645(99)00006-5
-10	-23	152	-42.12	668.28	NaN	100	31.248	4.713	0.181	0.476	0.344	NaN	NaN	NaN	Charette and Moran 1999	https://doi.org/10.1016/S0967-0645(99)00006-5
50	-145	46	33.6	375.09	0.09	110	100	NaN	0.208	0.53	0.263	NaN	NaN	NaN	Charette et al, 1999	https://doi.org/10.1016/S0967-0645(99)00085-5
50	-145	135	85.2	917.88	0.093	110	49.378	1.258	0.265	0.518	0.217	NaN	NaN	NaN	Charette et al, 1999	https://doi.org/10.1016/S0967-0645(99)00085-5
50	-145	227	91.2	1162.7	0.078	110	20.523	1.249	0.296	0.51	0.194	2.367	NaN	NaN	Charette et al, 1999	https://doi.org/10.1016/S0967-0645(99)00085-5
44	-63.5	251	168	2373.7	0.071	100	NaN	NaN	0.66	0.274	0.065	NaN	22.121	NaN	Charette et al, 2001	https://doi.org/10.1029/1999JC000277
41.7	-61	251	94.8	1219.7	0.078	100	1.753	0.773	0.271	0.519	0.21	NaN	22.16	NaN	Charette et al, 2001	https://doi.org/10.1029/1999JC000277
41.7	-65.5	251	264	1487.5	0.177	100	19.071	0.858	0.376	0.463	0.161	2.39	22.263	-3.612	Charette et al, 2001	https://doi.org/10.1029/1999JC000277
42.8	-65.8	251	204	1836.8	0.111	100	22.43	0.856	0.433	0.422	0.145	NaN	22.278	NaN	Charette et al, 2001	https://doi.org/10.1029/1999JC000277
43.2	-67.5	251	360	3498.6	0.103	100	8.798	0.814	0.567	0.33	0.102	3.145	22.52	-1.677	Charette et al, 2001	https://doi.org/10.1029/1999JC000277
42	-69.3	251	204	2957.1	0.069	100	5.658	0.683	0.55	0.344	0.107	NaN	22.867	NaN	Charette et al, 2001	https://doi.org/10.1029/1999JC000277
44.8	-59	251	50.4	2415.5	0.021	100	0.779	0.924	0.499	0.381	0.12	NaN	22.112	NaN	Charette et al, 2001	https://doi.org/10.1029/1999JC000277
NaN	-161.58	227	12	0	NaN	100	19.77	1.024	NaN	NaN	NaN	NaN	20.267	NaN	Chen et al, 2003	http://arctic.synergiesprairies.ca/arctic/index.php/arctic/article/view/600
56.36	-166.27	227	164.4	1923.1	0.085	100	3.516	1.425	NaN	NaN	NaN	NaN	NaN	NaN	Chen et al, 2003	http://arctic.synergiesprairies.ca/arctic/index.php/arctic/article/view/600
56.001	-165.45	227	154.8	1886.9	0.082	100	5.794	1.314	NaN	NaN	NaN	NaN	NaN	NaN	Chen et al, 2003	http://arctic.synergiesprairies.ca/arctic/index.php/arctic/article/view/600
55.756	-164.75	227	118.8	2431.9	0.049	100	5.473	1.57	NaN	NaN	NaN	NaN	NaN	NaN	Chen et al, 2003	http://arctic.synergiesprairies.ca/arctic/index.php/arctic/article/view/600
-76.5	-175.6	298	-26.4	0	NaN	100	85.257	3.707	NaN	NaN	NaN	NaN	NaN	NaN	Cochran et al, 2000	https://doi.org/10.1016/S0967-0645(00)00075-8
NaN	-175.6	346	151.2	0	NaN	100	28.042	2.363	NaN	NaN	NaN	NaN	NaN	NaN	Cochran et al, 2000	https://doi.org/10.1016/S0967-0645(00)00075-8
NaN	-175.6	25	603.6	0	NaN	100	36.999	2.314	NaN	NaN	NaN	NaN	NaN	NaN	Cochran et al, 2000	https://doi.org/10.1016/S0967-0645(00)00075-8
NaN	-175.6	66	176.4	0	NaN	100	57.279	2.109	NaN	NaN	NaN	NaN	NaN	NaN	Cochran et al, 2000	https://doi.org/10.1016/S0967-0645(00)00075-8
NaN	-175.6	109	30	0	NaN	100	100	NaN	NaN	NaN	NaN	NaN	NaN	NaN	Cochran et al, 2000	https://doi.org/10.1016/S0967-0645(00)00075-8
NaN	165.8	337	273.6	0	NaN	100	15.653	2.23	NaN	NaN	NaN	NaN	NaN	NaN	Cochran et al, 2000	https://doi.org/10.1016/S0967-0645(00)00075-8
-76.5	165.8	25	1018.8	1960.9	0.52	100	6.703	2.301	NaN	NaN	NaN	NaN	NaN	NaN	Cochran et al, 2000	https://doi.org/10.1016/S0967-0645(00)00075-8
NaN	165.8	87	643.2	0	NaN	100	23.803	2.248	NaN	NaN	NaN	NaN	NaN	NaN	Cochran et al, 2000	https://doi.org/10.1016/S0967-0645(00)00075-8
-76.5	165.8	113	-260.4	0	NaN	100	67.12	1.334	NaN	NaN	NaN	NaN	NaN	NaN	Cochran et al, 2000	https://doi.org/10.1016/S0967-0645(00)00075-8
-73.5	175.4	60	193.2	420.89	0.459	100	36.647	2.008	NaN	NaN	NaN	NaN	NaN	NaN	Cochran et al, 2000	https://doi.org/10.1016/S0967-0645(00)00075-8
-73.5	175.4	111	-30	0	NaN	100	50.645	2.298	NaN	NaN	NaN	NaN	NaN	NaN	Cochran et al, 2000	https://doi.org/10.1016/S0967-0645(00)00075-8
NaN	-175.6	291	19.2	0	NaN	100	85.257	3.707	NaN	NaN	NaN	NaN	NaN	NaN	Cochran et al, 2000	https://doi.org/10.1016/S0967-0645(00)00075-8
NaN	-175.6	306	46.8	0	NaN	100	93.934	4.012	NaN	NaN	NaN	NaN	NaN	NaN	Cochran et al, 2000	https://doi.org/10.1016/S0967-0645(00)00075-8
-76.5	-165.8	296	-20.4	0	NaN	100	85.622	5.292	NaN	NaN	NaN	NaN	NaN	NaN	Cochran et al, 2000	https://doi.org/10.1016/S0967-0645(00)00075-8
NaN	-175.6	19	88.8	0	NaN	100	36.999	2.314	NaN	NaN	NaN	NaN	NaN	NaN	Cochran et al, 2000	https://doi.org/10.1016/S0967-0645(00)00075-8
NaN	-175.6	32	386.4	0	NaN	100	36.142	2.347	NaN	NaN	NaN	NaN	NaN	NaN	Cochran et al, 2000	https://doi.org/10.1016/S0967-0645(00)00075-8
NaN	-165.8	13	358.8	0	NaN	100	38.624	2.273	NaN	NaN	NaN	NaN	NaN	NaN	Cochran et al, 2000	https://doi.org/10.1016/S0967-0645(00)00075-8
NaN	-165.8	39	1092	0	NaN	100	28.501	2.526	NaN	NaN	NaN	NaN	NaN	NaN	Cochran et al, 2000	https://doi.org/10.1016/S0967-0645(00)00075-8
NaN	-175.4	24	142.8	0	NaN	100	31.948	2.029	0.292	0.518	0.19	NaN	NaN	NaN	Cochran et al, 2000	https://doi.org/10.1016/S0967-0645(00)00075-8
NaN	-175.6	104	170.4	0	NaN	100	100	NaN	NaN	NaN	NaN	NaN	NaN	NaN	Cochran et al, 2000	https://doi.org/10.1016/S0967-0645(00)00075-8
NaN	-175.6	113	38.4	0	NaN	100	100	NaN	NaN	NaN	NaN	NaN	NaN	NaN	Cochran et al, 2000	https://doi.org/10.1016/S0967-0645(00)00075-8
NaN	-165.8	108	226.8	0	NaN	100	100	NaN	NaN	NaN	NaN	NaN	NaN	NaN	Cochran et al, 2000	https://doi.org/10.1016/S0967-0645(00)00075-8
NaN	-165.8	117	102	0	NaN	100	100	NaN	NaN	NaN	NaN	NaN	NaN	NaN	Cochran et al, 2000	https://doi.org/10.1016/S0967-0645(00)00075-8
NaN	-175.4	103	260.4	0	NaN	100	84.556	2.624	0.303	0.52	0.177	NaN	NaN	NaN	Cochran et al, 2000	https://doi.org/10.1016/S0967-0645(00)00075-8
NaN	-175.4	120	27.6	0	NaN	100	84.556	2.624	0.303	0.52	0.177	NaN	NaN	NaN	Cochran et al, 2000	https://doi.org/10.1016/S0967-0645(00)00075-8
-46.01	63.06	32	30.36	756.77	0.04	100	33.904	1.186	0.25	0.507	0.243	NaN	NaN	NaN	Coppola et al, 2005	https://doi.org/10.1016/j.dsr.2004.07.020
-45.66	63.11	32	12.12	888.59	0.014	100	22.407	1.259	0.256	0.509	0.235	NaN	NaN	NaN	Coppola et al, 2005	https://doi.org/10.1016/j.dsr.2004.07.020
-45.19	63.08	32	27	888.59	0.03	100	22.407	1.259	0.256	0.509	0.235	NaN	NaN	NaN	Coppola et al, 2005	https://doi.org/10.1016/j.dsr.2004.07.020
-44.84	62.88	32	1.2	1165.5	0.001	100	14.66	1.062	0.313	0.486	0.2	NaN	NaN	NaN	Coppola et al, 2005	https://doi.org/10.1016/j.dsr.2004.07.020
-44.33	62.53	32	3	1165.5	0.003	100	14.66	1.062	0.313	0.486	0.2	NaN	NaN	NaN	Coppola et al, 2005	https://doi.org/10.1016/j.dsr.2004.07.020
-44.07	63.73	32	11.52	1034.1	0.011	100	17.257	1.193	0.303	0.492	0.205	NaN	NaN	NaN	Coppola et al, 2005	https://doi.org/10.1016/j.dsr.2004.07.020
-44.01	64.73	32	11.88	1029.1	0.012	100	20.107	1.314	0.296	0.504	0.2	NaN	NaN	NaN	Coppola et al, 2005	https://doi.org/10.1016/j.dsr.2004.07.020
-42.91	63.08	32	11.28	1951.5	0.006	100	5.328	0.957	0.337	0.473	0.191	NaN	NaN	NaN	Coppola et al, 2005	https://doi.org/10.1016/j.dsr.2004.07.020
-47	-6	305	1009.6	676.6	1.492	100	75.436	2.078	0.239	0.514	0.247	NaN	NaN	NaN	Friedrich and Loeff, 2002	https://doi.org/10.1016/S0967-0637(01)00045-0
-49	-6	305	168.72	669.45	0.252	100	81.911	2.616	0.259	0.507	0.234	NaN	NaN	NaN	Friedrich and Loeff, 2002	https://doi.org/10.1016/S0967-0637(01)00045-0
-51	-6	305	208.32	465.84	0.447	100	79.803	1.853	0.224	0.511	0.265	NaN	NaN	NaN	Friedrich and Loeff, 2002	https://doi.org/10.1016/S0967-0637(01)00045-0
-53	-6	305	452.4	418.99	1.08	100	86.865	0.98	0.193	0.504	0.303	NaN	NaN	NaN	Friedrich and Loeff, 2002	https://doi.org/10.1016/S0967-0637(01)00045-0
-55	-6	305	290.52	177.15	1.64	100	81.318	1.679	0.189	0.517	0.294	NaN	NaN	NaN	Friedrich and Loeff, 2002	https://doi.org/10.1016/S0967-0637(01)00045-0
NaN	-6	305	464.52	0	NaN	100	76.486	2.492	0.198	0.521	0.28	NaN	NaN	NaN	Friedrich and Loeff, 2002	https://doi.org/10.1016/S0967-0637(01)00045-0
51	165	58	0	426.52	0	100	99.838	144.373	NaN	NaN	NaN	NaN	NaN	NaN	Kawakami et al, 2007	https://doi.org/10.1016/j.dsr.2007.04.005
47	160	56	64.95	391.1	0.166	100	100	NaN	NaN	NaN	NaN	NaN	NaN	NaN	Kawakami et al, 2007	https://doi.org/10.1016/j.dsr.2007.04.005
39	160	67	19.98	794.78	0.025	100	91.047	0	NaN	NaN	NaN	1.26	NaN	NaN	Kawakami et al, 2007	https://doi.org/10.1016/j.dsr.2007.04.005
39	160	55	27.98	643.02	0.044	100	100	NaN	NaN	NaN	NaN	NaN	NaN	NaN	Kawakami et al, 2007	https://doi.org/10.1016/j.dsr.2007.04.005
51	165	96	31.97	573.28	0.056	100	95.514	1.134	NaN	NaN	NaN	1.932	NaN	NaN	Kawakami et al, 2007	https://doi.org/10.1016/j.dsr.2007.04.005
47	160	98	53.96	609.03	0.089	100	58.211	0	NaN	NaN	NaN	-0.447	NaN	NaN	Kawakami et al, 2007	https://doi.org/10.1016/j.dsr.2007.04.005
44	155	99	29.98	705.18	0.043	100	96.283	7.652	NaN	NaN	NaN	NaN	NaN	NaN	Kawakami et al, 2007	https://doi.org/10.1016/j.dsr.2007.04.005
47	160	147	91.92	914.75	0.1	100	44.089	1.488	NaN	NaN	NaN	-0.447	NaN	NaN	Kawakami et al, 2007	https://doi.org/10.1016/j.dsr.2007.04.005
39	160	150	97.92	1634.2	0.06	100	27.77	1.954	NaN	NaN	NaN	1.26	NaN	NaN	Kawakami et al, 2007	https://doi.org/10.1016/j.dsr.2007.04.005
47	160	192	178.85	1408.1	0.127	100	23.896	1.5	NaN	NaN	NaN	1.487	NaN	NaN	Kawakami et al, 2007	https://doi.org/10.1016/j.dsr.2007.04.005
39	160	194	127.89	1522.7	0.084	100	2.216	1.851	NaN	NaN	NaN	-0.883	NaN	NaN	Kawakami et al, 2007	https://doi.org/10.1016/j.dsr.2007.04.005
44	155	190	152.87	1275.5	0.12	100	15.463	2.452	NaN	NaN	NaN	2.387	NaN	NaN	Kawakami et al, 2007	https://doi.org/10.1016/j.dsr.2007.04.005
51	165	233	103.91	1126.4	0.092	100	10.601	2.205	NaN	NaN	NaN	1.672	NaN	-5.655	Kawakami et al, 2007	https://doi.org/10.1016/j.dsr.2007.04.005
47	160	277	86.93	1372.5	0.063	100	28.62	1.38	NaN	NaN	NaN	2.766	NaN	NaN	Kawakami et al, 2007	https://doi.org/10.1016/j.dsr.2007.04.005
44	155	280	126.89	1583.9	0.08	100	24.173	2.585	NaN	NaN	NaN	1.218	NaN	NaN	Kawakami et al, 2007	https://doi.org/10.1016/j.dsr.2007.04.005
51	165	270	83.93	1205.7	0.07	100	20.384	2.174	NaN	NaN	NaN	NaN	NaN	NaN	Kawakami et al, 2007	https://doi.org/10.1016/j.dsr.2007.04.005
47	160	277	67.94	1372.5	0.05	100	28.62	1.38	NaN	NaN	NaN	2.766	NaN	NaN	Kawakami et al, 2007	https://doi.org/10.1016/j.dsr.2007.04.005
39	160	280	24.98	907.73	0.028	100	1.641	2.015	NaN	NaN	NaN	-1.595	NaN	NaN	Kawakami et al, 2007	https://doi.org/10.1016/j.dsr.2007.04.005
51	165	289	62.95	835.41	0.075	100	29.913	2.421	NaN	NaN	NaN	NaN	NaN	NaN	Kawakami et al, 2007	https://doi.org/10.1016/j.dsr.2007.04.005
47	160	294	76.94	1059	0.073	100	28.62	1.38	NaN	NaN	NaN	2.766	NaN	NaN	Kawakami et al, 2007	https://doi.org/10.1016/j.dsr.2007.04.005
39	160	301	67.94	870.73	0.078	100	1.641	2.015	NaN	NaN	NaN	-1.595	NaN	NaN	Kawakami et al, 2007	https://doi.org/10.1016/j.dsr.2007.04.005
44	155	308	120.9	1060.7	0.114	100	56.18	3.362	NaN	NaN	NaN	1.218	NaN	NaN	Kawakami et al, 2007	https://doi.org/10.1016/j.dsr.2007.04.005
75.533	30.266	191	745.2	1470.4	0.507	120	2.564	0.569	0.429	0.438	0.133	NaN	NaN	NaN	Lalande et al, 2008	https://doi.org/10.1016/j.jmarsys.2007.09.004
78.216	27.316	194	98.4	890.48	0.111	120	0.079	0.733	0.306	0.529	0.165	NaN	NaN	NaN	Lalande et al, 2008	https://doi.org/10.1016/j.jmarsys.2007.09.004
79.033	25.683	196	252	959.99	0.263	120	NaN	NaN	0.348	0.503	0.148	NaN	NaN	NaN	Lalande et al, 2008	https://doi.org/10.1016/j.jmarsys.2007.09.004
77.05	29.15	199	1504.8	836.06	1.8	120	0.508	0.62	0.305	0.526	0.169	NaN	NaN	NaN	Lalande et al, 2008	https://doi.org/10.1016/j.jmarsys.2007.09.004
NaN	16.316	140	630	0	NaN	120	7.965	0.394	NaN	NaN	NaN	NaN	NaN	NaN	Lalande et al, 2008	https://doi.org/10.1016/j.jmarsys.2007.09.004
NaN	29.933	145	1321.2	0	NaN	120	8.694	0.273	NaN	NaN	NaN	NaN	NaN	NaN	Lalande et al, 2008	https://doi.org/10.1016/j.jmarsys.2007.09.004
NaN	41.033	148	487.2	0	NaN	120	17.306	0.146	NaN	NaN	NaN	NaN	NaN	NaN	Lalande et al, 2008	https://doi.org/10.1016/j.jmarsys.2007.09.004
75.666	31.783	151	795.6	2008.9	0.396	120	4.701	0.294	0.526	0.373	0.101	NaN	NaN	NaN	Lalande et al, 2008	https://doi.org/10.1016/j.jmarsys.2007.09.004
NaN	-158.68	150	44.4	0	NaN	100	30.069	1.182	NaN	NaN	NaN	NaN	20.694	NaN	Lalande et al, 2007	https://doi.org/10.1016/j.marchem.2006.07.004
72.72	-158.4	151	0	0	NaN	100	30.069	1.182	NaN	NaN	NaN	NaN	20.694	NaN	Lalande et al, 2007	https://doi.org/10.1016/j.marchem.2006.07.004
71.99	-154.72	164	732	474.85	1.542	100	NaN	NaN	0.529	0.371	0.1	NaN	21.476	NaN	Lalande et al, 2007	https://doi.org/10.1016/j.marchem.2006.07.004
71.91	-154.99	167	266.4	474.85	0.561	100	NaN	NaN	0.529	0.371	0.1	NaN	21.476	NaN	Lalande et al, 2007	https://doi.org/10.1016/j.marchem.2006.07.004
71.91	-154.99	206	523.2	4102.2	0.128	100	NaN	NaN	0.529	0.371	0.1	NaN	21.476	NaN	Lalande et al, 2007	https://doi.org/10.1016/j.marchem.2006.07.004
72.21	-153.93	209	202.8	724.92	0.28	100	11.088	2.641	0.371	0.474	0.154	NaN	21.241	NaN	Lalande et al, 2007	https://doi.org/10.1016/j.marchem.2006.07.004
72.85	-158.21	225	27.6	1036.7	0.027	100	3.043	2.593	NaN	NaN	NaN	NaN	20.694	NaN	Lalande et al, 2007	https://doi.org/10.1016/j.marchem.2006.07.004
73.13	-157.79	227	33.6	1023.4	0.033	100	4.14	2.328	NaN	NaN	NaN	NaN	20.653	NaN	Lalande et al, 2007	https://doi.org/10.1016/j.marchem.2006.07.004
55.26	-53.98	196	360	2218.7	0.162	100	2.663	0.493	0.536	0.354	0.11	NaN	22.168	NaN	Moran et al, 2003	https://doi.org/10.4319/lo.2003.48.3.1018
58.22	-50.8	196	456	2003.2	0.228	100	6.566	0.536	0.446	0.417	0.137	NaN	22.276	NaN	Moran et al, 2003	https://doi.org/10.4319/lo.2003.48.3.1018
60.29	-48.54	196	564	1272.3	0.443	100	5.489	0.676	0.468	0.402	0.13	2.122	21.992	NaN	Moran et al, 2003	https://doi.org/10.4319/lo.2003.48.3.1018
-43.927	50.257	314	225.6	1803.8	0.125	100	71.079	1.666	0.358	0.466	0.176	NaN	NaN	-9.485	Morris et al, 2007	https://doi.org/10.1016/j.dsr2.2007.06.002
-46.057	51.792	316	162	870.35	0.186	100	76.936	0.554	0.284	0.499	0.217	NaN	NaN	NaN	Morris et al, 2007	https://doi.org/10.1016/j.dsr2.2007.06.002
-46.042	51.8	321	58.8	974.93	0.06	100	76.936	0.554	0.284	0.499	0.217	NaN	NaN	NaN	Morris et al, 2007	https://doi.org/10.1016/j.dsr2.2007.06.002
-47.796	52.855	323	58.8	683.28	0.086	100	68.356	0.435	0.212	0.505	0.283	NaN	NaN	NaN	Morris et al, 2007	https://doi.org/10.1016/j.dsr2.2007.06.002
-49.015	51.473	326	69.6	544.97	0.128	100	72.729	1.52	0.197	0.523	0.281	NaN	NaN	NaN	Morris et al, 2007	https://doi.org/10.1016/j.dsr2.2007.06.002
-46.07	51.772	328	139.2	974.93	0.143	100	76.936	0.554	0.284	0.499	0.217	NaN	NaN	NaN	Morris et al, 2007	https://doi.org/10.1016/j.dsr2.2007.06.002
-45.505	48.987	330	163.2	1172.7	0.139	100	60.765	0.447	0.321	0.479	0.201	NaN	NaN	NaN	Morris et al, 2007	https://doi.org/10.1016/j.dsr2.2007.06.002
-44.954	49.941	333	183.6	1650.3	0.111	100	71.481	1.085	0.39	0.448	0.162	NaN	NaN	NaN	Morris et al, 2007	https://doi.org/10.1016/j.dsr2.2007.06.002
-44.872	49.647	335	163.2	1650.3	0.099	100	71.488	1.118	0.306	0.493	0.201	NaN	NaN	NaN	Morris et al, 2007	https://doi.org/10.1016/j.dsr2.2007.06.002
-43.118	47.185	336	200.4	1393.7	0.144	100	68.753	1.162	0.25	0.501	0.25	NaN	NaN	NaN	Morris et al, 2007	https://doi.org/10.1016/j.dsr2.2007.06.002
-42.995	47.024	352	278.4	951.83	0.292	100	54.269	1.012	0.288	0.495	0.217	NaN	NaN	NaN	Morris et al, 2007	https://doi.org/10.1016/j.dsr2.2007.06.002
-44.518	49.992	353	135.6	1104.1	0.123	100	71.488	1.118	0.306	0.493	0.201	NaN	NaN	NaN	Morris et al, 2007	https://doi.org/10.1016/j.dsr2.2007.06.002
-46.081	51.782	356	240	767.77	0.313	100	63.877	0.787	0.332	0.484	0.184	NaN	NaN	NaN	Morris et al, 2007	https://doi.org/10.1016/j.dsr2.2007.06.002
-45.997	56.152	360	153.6	909.21	0.169	100	87.794	3.865	0.278	0.509	0.214	NaN	NaN	NaN	Morris et al, 2007	https://doi.org/10.1016/j.dsr2.2007.06.002
-46.063	51.777	364	187.2	364.32	0.514	100	63.877	0.787	0.332	0.484	0.184	NaN	NaN	NaN	Morris et al, 2007	https://doi.org/10.1016/j.dsr2.2007.06.002
-48.999	51.538	2	172.8	342.8	0.504	100	57.73	1.437	0.233	0.497	0.27	NaN	NaN	NaN	Morris et al, 2007	https://doi.org/10.1016/j.dsr2.2007.06.002
-47.8	52.848	5	225.6	335.04	0.673	100	57.389	1.049	0.243	0.506	0.251	NaN	NaN	NaN	Morris et al, 2007	https://doi.org/10.1016/j.dsr2.2007.06.002
-46.143	51.858	8	165.6	366.79	0.451	100	65.134	1.512	0.332	0.484	0.184	NaN	NaN	NaN	Morris et al, 2007	https://doi.org/10.1016/j.dsr2.2007.06.002
-46.032	51.87	9	121.2	735.47	0.165	100	65.134	1.512	0.332	0.484	0.184	NaN	NaN	NaN	Morris et al, 2007	https://doi.org/10.1016/j.dsr2.2007.06.002
-46.042	51.962	11	146.4	735.47	0.199	100	65.134	1.512	0.332	0.484	0.184	NaN	NaN	NaN	Morris et al, 2007	https://doi.org/10.1016/j.dsr2.2007.06.002
-67.6	-84.93	341	252	1159.1	0.217	100	49.856	1.922	0.312	0.48	0.208	NaN	NaN	NaN	Shimmield et al, 1995	https://doi.org/10.1016/0967-0645(95)00071-W
-41.04	-41.56	122	84	951.24	0.088	100	24.407	0.07	0.325	0.49	0.185	NaN	NaN	NaN	Thomalla et al, 2008	https://doi.org/10.1029/2007GB002982
-32.97	-31.01	125	32.4	485.2	0.067	100	12.266	0.78	0.17	0.481	0.349	NaN	NaN	NaN	Thomalla et al, 2008	https://doi.org/10.1029/2007GB002982
-24.23	-25	128	30	423.56	0.071	100	21.958	1.205	0.163	0.505	0.332	NaN	NaN	NaN	Thomalla et al, 2008	https://doi.org/10.1029/2007GB002982
-12.28	-25	131	39.6	537.73	0.074	100	4.533	0.133	0.164	0.507	0.329	NaN	NaN	NaN	Thomalla et al, 2008	https://doi.org/10.1029/2007GB002982
-0.94	-25	134	297.6	1251	0.238	100	37.859	1.259	0.209	0.478	0.313	NaN	21.5	NaN	Thomalla et al, 2008	https://doi.org/10.1029/2007GB002982
11.4	-29.37	137	182.4	1515.7	0.12	100	45.192	3.122	0.231	0.484	0.285	NaN	20.846	NaN	Thomalla et al, 2008	https://doi.org/10.1029/2007GB002982
22.33	-33.74	140	0	865.12	0	100	11.079	1.903	0.178	0.469	0.353	NaN	NaN	NaN	Thomalla et al, 2008	https://doi.org/10.1029/2007GB002982
29.3	-36.7	142	0	570.52	0	100	42.502	9.116	0.177	0.486	0.337	NaN	NaN	NaN	Thomalla et al, 2008	https://doi.org/10.1029/2007GB002982
38.67	-16.39	146	488.4	1124.8	0.434	100	4.676	0.404	0.298	0.497	0.204	NaN	NaN	NaN	Thomalla et al, 2008	https://doi.org/10.1029/2007GB002982
49	-16.39	149	63.6	2067.6	0.031	100	17.882	0.363	0.312	0.474	0.213	NaN	NaN	NaN	Thomalla et al, 2008	https://doi.org/10.1029/2007GB002982
10	-170	94	21.48	910.06	0.024	100	9.174	0.226	0.19	0.478	0.332	NaN	NaN	NaN	Buesseler et al, 1995	https://doi.org/10.1016/0967-0645(95)00043-P
8	-170	95	20.45	1226.9	0.017	100	16.594	0.206	0.199	0.474	0.327	NaN	NaN	NaN	Buesseler et al, 1995	https://doi.org/10.1016/0967-0645(95)00043-P
2	-170	97	19.65	1715.9	0.011	100	64.73	1.283	0.242	0.489	0.269	NaN	NaN	NaN	Buesseler et al, 1995	https://doi.org/10.1016/0967-0645(95)00043-P
1	-170	97	31.29	1887.4	0.017	100	67.384	1.357	0.253	0.492	0.254	NaN	NaN	NaN	Buesseler et al, 1995	https://doi.org/10.1016/0967-0645(95)00043-P
0	-170	98	46.23	1782.1	0.026	100	69.244	1.448	0.251	0.49	0.259	NaN	NaN	NaN	Buesseler et al, 1995	https://doi.org/10.1016/0967-0645(95)00043-P
-1	-170	100	49.02	1658.8	0.03	100	66.854	1.429	0.241	0.486	0.273	NaN	NaN	NaN	Buesseler et al, 1995	https://doi.org/10.1016/0967-0645(95)00043-P
-2	-170	100	33.84	1502.6	0.023	100	64.964	1.531	0.221	0.479	0.3	NaN	NaN	NaN	Buesseler et al, 1995	https://doi.org/10.1016/0967-0645(95)00043-P
-8	-170	102	19.4	708.01	0.027	100	12.574	2.233	0.181	0.479	0.34	NaN	NaN	NaN	Buesseler et al, 1995	https://doi.org/10.1016/0967-0645(95)00043-P
-10	-170	103	22.57	524.76	0.043	100	57.45	11.169	0.163	0.505	0.332	NaN	NaN	NaN	Buesseler et al, 1995	https://doi.org/10.1016/0967-0645(95)00043-P
10	-140	125	15.44	1669	0.009	100	79.321	8.137	0.237	0.485	0.278	NaN	22.134	NaN	Buesseler et al, 1995	https://doi.org/10.1016/0967-0645(95)00043-P
9	-140	125	17.39	1717.7	0.01	100	66.641	2.953	0.243	0.488	0.269	NaN	22.134	NaN	Buesseler et al, 1995	https://doi.org/10.1016/0967-0645(95)00043-P
5	-140	123	37.94	1585.5	0.024	100	40.834	0.861	0.252	0.495	0.252	NaN	22.41	NaN	Buesseler et al, 1995	https://doi.org/10.1016/0967-0645(95)00043-P
2	-140	122	42.16	1576	0.027	100	45.934	0.679	0.239	0.486	0.275	NaN	22.315	NaN	Buesseler et al, 1995	https://doi.org/10.1016/0967-0645(95)00043-P
1	-140	121	85.25	1748.2	0.049	100	47.853	0.482	0.254	0.49	0.256	NaN	22.256	NaN	Buesseler et al, 1995	https://doi.org/10.1016/0967-0645(95)00043-P
0	-140	120	57.91	1734	0.033	100	35.159	0.487	0.257	0.491	0.251	NaN	22.264	NaN	Buesseler et al, 1995	https://doi.org/10.1016/0967-0645(95)00043-P
-1	-140	119	43.55	1593.8	0.027	100	32.496	0.339	0.246	0.487	0.267	NaN	22.239	NaN	Buesseler et al, 1995	https://doi.org/10.1016/0967-0645(95)00043-P
-2	-140	118	32.74	1334.6	0.025	100	30.471	0.319	0.218	0.479	0.303	NaN	22.33	NaN	Buesseler et al, 1995	https://doi.org/10.1016/0967-0645(95)00043-P
-5	-140	117	17.07	1290	0.013	100	54.773	0.123	0.206	0.477	0.317	NaN	22.422	NaN	Buesseler et al, 1995	https://doi.org/10.1016/0967-0645(95)00043-P
-7	-140	116	10.46	1273.7	0.008	100	62.77	0.188	0.212	0.478	0.309	NaN	22.36	NaN	Buesseler et al, 1995	https://doi.org/10.1016/0967-0645(95)00043-P
5	-125	78	64.93	1734	0.037	100	93.934	22.649	0.249	0.492	0.259	NaN	NaN	NaN	Buesseler et al, 1995	https://doi.org/10.1016/0967-0645(95)00043-P
0	-125	76	47.89	1791.1	0.027	100	42.305	0.566	0.26	0.492	0.248	NaN	NaN	NaN	Buesseler et al, 1995	https://doi.org/10.1016/0967-0645(95)00043-P
-1	-125	75	86.52	1643.4	0.053	100	27.708	0.564	0.253	0.49	0.257	NaN	NaN	NaN	Buesseler et al, 1995	https://doi.org/10.1016/0967-0645(95)00043-P
-2	-125	75	24.34	1459.4	0.017	100	42.024	0.567	0.229	0.483	0.289	NaN	NaN	NaN	Buesseler et al, 1995	https://doi.org/10.1016/0967-0645(95)00043-P
-5	-125	74	17.44	1386.8	0.013	100	40.879	0.478	0.214	0.479	0.307	NaN	NaN	NaN	Buesseler et al, 1995	https://doi.org/10.1016/0967-0645(95)00043-P
-8	-125	73	14.29	1416.3	0.01	100	33.316	0.594	0.206	0.477	0.317	NaN	NaN	NaN	Buesseler et al, 1995	https://doi.org/10.1016/0967-0645(95)00043-P
10	-110	61	17.48	1744.7	0.01	100	100	NaN	0.221	0.484	0.295	NaN	NaN	NaN	Buesseler et al, 1995	https://doi.org/10.1016/0967-0645(95)00043-P
8	-110	62	50.55	1535.5	0.033	100	100	NaN	0.218	0.485	0.297	NaN	NaN	NaN	Buesseler et al, 1995	https://doi.org/10.1016/0967-0645(95)00043-P
2	-110	64	16.18	1745	0.009	100	40.907	1.35	0.253	0.489	0.258	NaN	NaN	-6.012	Buesseler et al, 1995	https://doi.org/10.1016/0967-0645(95)00043-P
1	-110	65	14.56	1921.5	0.008	100	42.094	1.12	0.264	0.491	0.245	NaN	NaN	-5.877	Buesseler et al, 1995	https://doi.org/10.1016/0967-0645(95)00043-P
0	-110	65	19.32	1972.9	0.01	100	50.286	1.319	0.27	0.493	0.237	NaN	NaN	NaN	Buesseler et al, 1995	https://doi.org/10.1016/0967-0645(95)00043-P
-1	-110	66	13.75	1762.1	0.008	100	33.039	0.785	0.264	0.492	0.244	NaN	NaN	NaN	Buesseler et al, 1995	https://doi.org/10.1016/0967-0645(95)00043-P
-2	-110	66	18	1605.5	0.011	100	28.801	0.89	0.244	0.488	0.268	NaN	NaN	NaN	Buesseler et al, 1995	https://doi.org/10.1016/0967-0645(95)00043-P
-5	-110	67	21.03	1482.6	0.014	100	30.737	0.524	0.223	0.483	0.294	NaN	NaN	NaN	Buesseler et al, 1995	https://doi.org/10.1016/0967-0645(95)00043-P
-8	-110	70	18.57	1476.4	0.013	100	43.085	0.359	0.215	0.479	0.306	NaN	NaN	-5.025	Buesseler et al, 1995	https://doi.org/10.1016/0967-0645(95)00043-P
3	-95	336	16.79	1202	0.014	100	41.652	0.182	0.225	0.489	0.286	NaN	NaN	NaN	Buesseler et al, 1995	https://doi.org/10.1016/0967-0645(95)00043-P
0	-95	318	26.37	1793.6	0.015	100	94.491	8.062	0.3	0.497	0.203	2.231	NaN	NaN	Buesseler et al, 1995	https://doi.org/10.1016/0967-0645(95)00043-P
-1	-95	335	49.79	1637.1	0.03	100	49.024	0.456	0.279	0.495	0.226	NaN	NaN	NaN	Buesseler et al, 1995	https://doi.org/10.1016/0967-0645(95)00043-P
-2	-95	334	27.99	1528.7	0.018	100	100	NaN	0.287	0.492	0.221	2.157	NaN	NaN	Buesseler et al, 1995	https://doi.org/10.1016/0967-0645(95)00043-P
-3	-95	334	35.17	1496.7	0.023	100	84.384	2.166	0.276	0.494	0.231	1.635	NaN	NaN	Buesseler et al, 1995	https://doi.org/10.1016/0967-0645(95)00043-P
10	-140	253	14.57	926.49	0.016	100	37.597	5.111	0.176	0.475	0.35	NaN	22.134	NaN	Buesseler et al, 1995	https://doi.org/10.1016/0967-0645(95)00043-P
-5	-140	260	23	1621.4	0.014	100	64.94	0.19	0.218	0.476	0.306	NaN	22.422	NaN	Buesseler et al, 1995	https://doi.org/10.1016/0967-0645(95)00043-P
-7	-140	260	32.98	1531.8	0.022	100	53.744	0.264	0.228	0.477	0.295	NaN	22.36	NaN	Buesseler et al, 1995	https://doi.org/10.1016/0967-0645(95)00043-P
10	-125	275	25.2	831.15	0.03	100	25.896	1.428	0.178	0.477	0.346	NaN	NaN	NaN	Buesseler et al, 1995	https://doi.org/10.1016/0967-0645(95)00043-P
9	-125	274	8.78	857.2	0.01	100	40.557	1.67	0.176	0.477	0.348	NaN	NaN	NaN	Buesseler et al, 1995	https://doi.org/10.1016/0967-0645(95)00043-P
8	-125	274	10.15	1083	0.009	100	48.177	1.969	0.189	0.479	0.332	NaN	NaN	NaN	Buesseler et al, 1995	https://doi.org/10.1016/0967-0645(95)00043-P
5	-125	272	27.32	1674.2	0.016	100	71.385	4.643	0.23	0.486	0.285	NaN	NaN	NaN	Buesseler et al, 1995	https://doi.org/10.1016/0967-0645(95)00043-P
2	-125	271	34.62	1741	0.02	100	71.946	1.37	0.243	0.487	0.27	NaN	NaN	NaN	Buesseler et al, 1995	https://doi.org/10.1016/0967-0645(95)00043-P
1	-125	270	30.1	1843.6	0.016	100	52.908	0.882	0.261	0.492	0.247	NaN	NaN	NaN	Buesseler et al, 1995	https://doi.org/10.1016/0967-0645(95)00043-P
0	-125	269	18.91	1975.8	0.01	100	53.011	0.706	0.271	0.495	0.234	NaN	NaN	NaN	Buesseler et al, 1995	https://doi.org/10.1016/0967-0645(95)00043-P
-1	-125	268	38.22	1933.8	0.02	100	52.652	0.574	0.268	0.494	0.238	NaN	NaN	NaN	Buesseler et al, 1995	https://doi.org/10.1016/0967-0645(95)00043-P
-2	-125	267	47.94	1776.2	0.027	100	70.138	0.597	0.25	0.487	0.263	NaN	NaN	NaN	Buesseler et al, 1995	https://doi.org/10.1016/0967-0645(95)00043-P
-5	-125	266	34.85	1519.4	0.023	100	62.319	0.385	0.219	0.476	0.305	NaN	NaN	NaN	Buesseler et al, 1995	https://doi.org/10.1016/0967-0645(95)00043-P
-8	-125	264	23.27	1466.1	0.016	100	59.291	0.632	0.215	0.474	0.312	NaN	NaN	NaN	Buesseler et al, 1995	https://doi.org/10.1016/0967-0645(95)00043-P
-10	-125	263	14.43	1302.1	0.011	100	57.835	0.964	0.208	0.473	0.319	NaN	NaN	NaN	Buesseler et al, 1995	https://doi.org/10.1016/0967-0645(95)00043-P
10	-110	290	39.19	1079.7	0.036	100	6.568	0.3	0.195	0.479	0.326	0.851	NaN	NaN	Buesseler et al, 1995	https://doi.org/10.1016/0967-0645(95)00043-P
8	-110	304	35.33	941.21	0.038	100	10.714	0.549	0.184	0.476	0.34	1.42	NaN	NaN	Buesseler et al, 1995	https://doi.org/10.1016/0967-0645(95)00043-P
5	-110	305	59.07	1141.1	0.052	100	50.803	1.809	0.213	0.483	0.304	1.705	NaN	NaN	Buesseler et al, 1995	https://doi.org/10.1016/0967-0645(95)00043-P
2	-110	307	34.96	1575.2	0.022	100	67.921	0	0.261	0.496	0.243	1.09	NaN	NaN	Buesseler et al, 1995	https://doi.org/10.1016/0967-0645(95)00043-P
1	-110	307	46.26	1678.7	0.028	100	52.613	0.332	0.272	0.497	0.231	NaN	NaN	NaN	Buesseler et al, 1995	https://doi.org/10.1016/0967-0645(95)00043-P
0	-110	308	25.7	1686.3	0.015	100	74.719	0	0.275	0.498	0.226	NaN	NaN	NaN	Buesseler et al, 1995	https://doi.org/10.1016/0967-0645(95)00043-P
-1	-110	310	6.55	1698.5	0.004	100	59.688	0.116	0.271	0.498	0.231	1.594	NaN	NaN	Buesseler et al, 1995	https://doi.org/10.1016/0967-0645(95)00043-P
-2	-110	311	53.39	1547.9	0.034	100	60.876	0.53	0.253	0.491	0.256	NaN	NaN	NaN	Buesseler et al, 1995	https://doi.org/10.1016/0967-0645(95)00043-P
-5	-110	312	24.61	1418.1	0.017	100	71.48	0.609	0.225	0.479	0.295	NaN	NaN	NaN	Buesseler et al, 1995	https://doi.org/10.1016/0967-0645(95)00043-P
-8	-110	313	39.63	1464.1	0.027	100	94.63	2.927	0.23	0.481	0.289	NaN	NaN	NaN	Buesseler et al, 1995	https://doi.org/10.1016/0967-0645(95)00043-P
-10	-110	314	43.62	1361.6	0.032	100	99.334	38.116	0.216	0.477	0.308	NaN	NaN	NaN	Buesseler et al, 1995	https://doi.org/10.1016/0967-0645(95)00043-P
11.98	-140.08	35	22.08	996.93	0.022	100	90.375	0	0.194	0.479	0.327	NaN	22.12	NaN	Murray et al, 1996	https://doi.org/10.1016/0967-0645(96)00036-7
9.01	-140.09	38	38.76	1120.3	0.035	100	96.617	0	0.195	0.481	0.324	NaN	22.134	NaN	Murray et al, 1996	https://doi.org/10.1016/0967-0645(96)00036-7
7.06	-140.02	41	29.52	1281.2	0.023	100	89.185	0	0.207	0.486	0.307	NaN	22.248	NaN	Murray et al, 1996	https://doi.org/10.1016/0967-0645(96)00036-7
5.05	-140.02	43	33.84	1337.2	0.025	100	100	NaN	0.216	0.485	0.299	NaN	22.342	NaN	Murray et al, 1996	https://doi.org/10.1016/0967-0645(96)00036-7
3.01	-139.99	46	24.84	1415.3	0.018	100	68.174	0.657	0.218	0.48	0.303	NaN	22.397	NaN	Murray et al, 1996	https://doi.org/10.1016/0967-0645(96)00036-7
2.08	-139.92	48	23.76	1456.7	0.016	100	61.838	0.547	0.226	0.481	0.292	NaN	22.322	NaN	Murray et al, 1996	https://doi.org/10.1016/0967-0645(96)00036-7
1.13	-140.05	51	36.48	1577.2	0.023	100	43.326	0.37	0.236	0.484	0.28	NaN	22.315	NaN	Murray et al, 1996	https://doi.org/10.1016/0967-0645(96)00036-7
0	-140.06	54	72.36	1748.6	0.041	100	47.264	0.412	0.25	0.49	0.26	NaN	22.264	NaN	Murray et al, 1996	https://doi.org/10.1016/0967-0645(96)00036-7
-1.02	-140.16	58	69.24	1620.8	0.043	100	31.774	0.277	0.243	0.486	0.271	NaN	22.239	NaN	Murray et al, 1996	https://doi.org/10.1016/0967-0645(96)00036-7
-2.02	-140.13	60	25.8	1505.4	0.017	100	48.378	0.156	0.218	0.479	0.303	NaN	22.33	NaN	Murray et al, 1996	https://doi.org/10.1016/0967-0645(96)00036-7
-5.05	-140	63	30	1376.4	0.022	100	46.948	0.241	0.206	0.477	0.317	NaN	22.422	NaN	Murray et al, 1996	https://doi.org/10.1016/0967-0645(96)00036-7
-12.03	-135	67	52.56	1184.9	0.044	100	13.256	0.707	0.187	0.474	0.339	NaN	22.204	NaN	Murray et al, 1996	https://doi.org/10.1016/0967-0645(96)00036-7
12.01	-140.03	223	48	1022.6	0.047	100	74.452	16.572	0.189	0.475	0.336	NaN	22.109	NaN	Murray et al, 1996	https://doi.org/10.1016/0967-0645(96)00036-7
8.97	-139.97	226	46.32	981.91	0.047	100	11.374	1.543	0.194	0.479	0.326	NaN	22.134	NaN	Murray et al, 1996	https://doi.org/10.1016/0967-0645(96)00036-7
7.01	-139.91	229	59.4	1443	0.041	100	5.964	0.745	0.218	0.487	0.295	1.646	22.248	NaN	Murray et al, 1996	https://doi.org/10.1016/0967-0645(96)00036-7
5.01	-139.83	231	101.52	1637.5	0.062	100	15.557	0.153	0.238	0.491	0.271	0.766	22.342	NaN	Murray et al, 1996	https://doi.org/10.1016/0967-0645(96)00036-7
2.9	-140.21	234	88.8	1752.4	0.051	100	68.398	1.212	0.243	0.488	0.269	NaN	22.322	NaN	Murray et al, 1996	https://doi.org/10.1016/0967-0645(96)00036-7
2.12	-140.24	237	220.2	1823.9	0.121	100	68.398	1.212	0.259	0.485	0.256	NaN	22.322	NaN	Murray et al, 1996	https://doi.org/10.1016/0967-0645(96)00036-7
1.14	-140.01	239	163.92	1879.2	0.087	100	76.515	1.182	0.279	0.484	0.236	NaN	22.315	NaN	Murray et al, 1996	https://doi.org/10.1016/0967-0645(96)00036-7
0.21	-139.9	241	113.76	2047.5	0.056	100	100	NaN	0.301	0.488	0.211	NaN	22.256	NaN	Murray et al, 1996	https://doi.org/10.1016/0967-0645(96)00036-7
-2.19	-140.16	246	48.6	1644.4	0.03	100	49.439	0.18	0.239	0.484	0.277	NaN	22.33	NaN	Murray et al, 1996	https://doi.org/10.1016/0967-0645(96)00036-7
-3.22	-140.26	249	77.04	1554.3	0.05	100	50.458	0.156	0.227	0.479	0.295	NaN	22.345	NaN	Murray et al, 1996	https://doi.org/10.1016/0967-0645(96)00036-7
-5.11	-140	251	115.32	1518.9	0.076	100	56.609	0.239	0.218	0.476	0.306	NaN	22.422	NaN	Murray et al, 1996	https://doi.org/10.1016/0967-0645(96)00036-7
-11.93	-134.95	256	39.6	1153.1	0.034	100	18.939	0.746	0.194	0.467	0.339	NaN	22.204	NaN	Murray et al, 1996	https://doi.org/10.1016/0967-0645(96)00036-7
-2.53	-84	159	176	2235.9	0.079	80	100	NaN	0.353	0.471	0.177	NaN	NaN	-3.214	Murray et al, 1989	https://doi.org/10.1016/0198-0149(89)90052-6
-0.92	-87.5	162	210	1971.6	0.107	80	100	NaN	0.33	0.485	0.185	NaN	NaN	NaN	Murray et al, 1989	https://doi.org/10.1016/0198-0149(89)90052-6
2.78	-86	169	208	1464.8	0.142	80	100	NaN	0.261	0.506	0.233	NaN	NaN	NaN	Murray et al, 1989	https://doi.org/10.1016/0198-0149(89)90052-6
4.44	-85	172	185	1427.5	0.13	80	56.503	1.391	0.255	0.505	0.24	NaN	NaN	NaN	Murray et al, 1989	https://doi.org/10.1016/0198-0149(89)90052-6
6.02	110	319	73.2	1060	0.069	100	14.016	9.777	0.354	0.464	0.181	-1.106	NaN	-6.895	Cai et al, 2001	https://doi.org/10.1007/BF02900660
-47.5	-6	314	336.52	773.66	0.435	100	72.938	1.94	0.252	0.511	0.237	NaN	NaN	NaN	Rutgers van der Loeff et al, 1997	https://doi.org/10.1016/S0967-0645(96)00067-7
-49	-6	302	165	603.95	0.273	100	85.516	1.543	0.259	0.507	0.234	NaN	NaN	NaN	Rutgers van der Loeff et al, 1997	https://doi.org/10.1016/S0967-0645(96)00067-7
-49	-6	313	185.45	813.45	0.228	100	81.911	2.616	0.259	0.507	0.234	NaN	NaN	NaN	Rutgers van der Loeff et al, 1997	https://doi.org/10.1016/S0967-0645(96)00067-7
-51	-6	311	182.86	465.84	0.393	100	79.803	1.853	0.224	0.511	0.265	NaN	NaN	NaN	Rutgers van der Loeff et al, 1997	https://doi.org/10.1016/S0967-0645(96)00067-7
-53	-6	294	16.36	421.24	0.039	100	100	NaN	0.193	0.504	0.303	NaN	NaN	NaN	Rutgers van der Loeff et al, 1997	https://doi.org/10.1016/S0967-0645(96)00067-7
-53	-6	310	128.57	418.99	0.307	100	86.865	0.98	0.193	0.504	0.303	NaN	NaN	NaN	Rutgers van der Loeff et al, 1997	https://doi.org/10.1016/S0967-0645(96)00067-7
-55	-6	293	0	0	NaN	100	94.591	2.96	0.189	0.517	0.294	NaN	NaN	NaN	Rutgers van der Loeff et al, 1997	https://doi.org/10.1016/S0967-0645(96)00067-7
-55	-6	305	141	177.15	0.796	100	81.318	1.679	0.189	0.517	0.294	NaN	NaN	NaN	Rutgers van der Loeff et al, 1997	https://doi.org/10.1016/S0967-0645(96)00067-7
NaN	-6	290	180	0	NaN	100	91.886	5.01	0.198	0.521	0.28	NaN	NaN	NaN	Rutgers van der Loeff et al, 1997	https://doi.org/10.1016/S0967-0645(96)00067-7
NaN	-6	307	17.14	0	NaN	100	76.486	2.492	0.198	0.521	0.28	NaN	NaN	NaN	Rutgers van der Loeff et al, 1997	https://doi.org/10.1016/S0967-0645(96)00067-7
36.1	-74.7	135	56.38	1811.8	0.031	100	3.571	0.236	0.479	0.386	0.136	4.355	NaN	NaN	Santschi et al, 1999	https://doi.org/10.1016/S0278-4343(98)00103-4
36.1	-74.8	135	69.83	1811.8	0.039	100	3.571	0.236	0.479	0.386	0.136	4.355	NaN	NaN	Santschi et al, 1999	https://doi.org/10.1016/S0278-4343(98)00103-4
36.1	-74.9	135	82.09	1811.8	0.045	100	3.571	0.236	0.479	0.386	0.136	4.355	NaN	NaN	Santschi et al, 1999	https://doi.org/10.1016/S0278-4343(98)00103-4
36.1	-74.7	196	49.32	1647.4	0.03	100	6.996	0.092	0.328	0.482	0.19	4.159	NaN	NaN	Santschi et al, 1999	https://doi.org/10.1016/S0278-4343(98)00103-4
36.1	-74.8	196	55.78	1647.4	0.034	100	6.996	0.092	0.328	0.482	0.19	4.159	NaN	NaN	Santschi et al, 1999	https://doi.org/10.1016/S0278-4343(98)00103-4
36.1	-74.3	196	74.67	1647.4	0.045	100	6.996	0.092	0.328	0.482	0.19	4.159	NaN	NaN	Santschi et al, 1999	https://doi.org/10.1016/S0278-4343(98)00103-4
36.2	-74.1	196	45.8	1647.4	0.028	100	6.996	0.092	0.328	0.482	0.19	4.159	NaN	NaN	Santschi et al, 1999	https://doi.org/10.1016/S0278-4343(98)00103-4
49.02	-16.47	194	27.06	2120.8	0.013	150	2.055	0.354	0.406	0.434	0.16	NaN	NaN	-4.748	Le Moigne et al, 2013	https://doi.org/10.1016/j.dsr.2012.10.010
48.97	-16.4	197	54.74	2069.2	0.026	150	1.333	0.354	0.39	0.442	0.168	NaN	NaN	NaN	Le Moigne et al, 2013	https://doi.org/10.1016/j.dsr.2012.10.010
48.54	-17.1	201	119.4	1973.6	0.06	150	1.715	0.373	0.386	0.446	0.167	NaN	22.228	NaN	Le Moigne et al, 2013	https://doi.org/10.1016/j.dsr.2012.10.010
49.07	-16.63	204	203.4	2059.3	0.099	150	2.055	0.354	0.406	0.434	0.16	NaN	NaN	-4.748	Le Moigne et al, 2013	https://doi.org/10.1016/j.dsr.2012.10.010
48.91	-16.07	205	117.33	1878.5	0.062	150	1.333	0.354	0.39	0.442	0.168	NaN	NaN	NaN	Le Moigne et al, 2013	https://doi.org/10.1016/j.dsr.2012.10.010
48.98	-16.93	210	88.82	1812.9	0.049	150	1.333	0.354	0.39	0.442	0.168	NaN	NaN	NaN	Le Moigne et al, 2013	https://doi.org/10.1016/j.dsr.2012.10.010
48.81	-16.51	212	111.35	1812.9	0.061	150	1.333	0.354	0.39	0.442	0.168	NaN	NaN	NaN	Le Moigne et al, 2013	https://doi.org/10.1016/j.dsr.2012.10.010
48.97	-16.42	215	58.45	1812.9	0.032	150	0.769	0.335	0.39	0.442	0.168	NaN	NaN	NaN	Le Moigne et al, 2013	https://doi.org/10.1016/j.dsr.2012.10.010
48.91	-16.54	218	23.33	1690.2	0.014	150	0.769	0.335	0.39	0.442	0.168	NaN	NaN	NaN	Le Moigne et al, 2013	https://doi.org/10.1016/j.dsr.2012.10.010
48.78	-16.99	220	95.7	1690.2	0.057	150	0.769	0.335	0.39	0.442	0.168	NaN	NaN	NaN	Le Moigne et al, 2013	https://doi.org/10.1016/j.dsr.2012.10.010
60.58	-34.58	121	354.4	802.34	0.442	150	38.985	0.76	0.253	0.514	0.233	NaN	NaN	NaN	Le Moigne et al, 2012	https://doi.org/10.1029/2012GL052980
60.01	-34.57	122	457.17	802.34	0.57	150	38.985	0.76	0.253	0.514	0.233	NaN	NaN	NaN	Le Moigne et al, 2012	https://doi.org/10.1029/2012GL052980
60	-31.58	123	109.45	910.33	0.12	150	35.213	0.661	0.254	0.512	0.235	NaN	NaN	-5.399	Le Moigne et al, 2012	https://doi.org/10.1029/2012GL052980
59.59	-28.58	124	206.98	1161.9	0.178	150	38.061	0.673	0.261	0.499	0.24	NaN	NaN	-7.308	Le Moigne et al, 2012	https://doi.org/10.1029/2012GL052980
59.56	-26.07	125	166.39	1307	0.127	150	33.117	0.586	0.232	0.536	0.232	NaN	NaN	-6.541	Le Moigne et al, 2012	https://doi.org/10.1029/2012GL052980
60.5	-21.45	126	270.26	1235.4	0.219	150	27.969	0.48	0.271	0.494	0.235	1.559	21.843	-6.215	Le Moigne et al, 2012	https://doi.org/10.1029/2012GL052980
61.59	-19.59	127	386.8	1137.2	0.34	150	27.778	0.537	0.277	0.492	0.231	NaN	22.004	NaN	Le Moigne et al, 2012	https://doi.org/10.1029/2012GL052980
61.47	-21.04	194	129.75	1976	0.066	150	8.727	0.508	0.489	0.388	0.123	NaN	22.004	NaN	Le Moigne et al, 2012	https://doi.org/10.1029/2012GL052980
59.59	-23.37	196	161.18	1684.2	0.096	150	9.653	0.508	0.426	0.427	0.147	NaN	NaN	NaN	Le Moigne et al, 2012	https://doi.org/10.1029/2012GL052980
60	-34.59	198	260.78	1757.4	0.148	150	13.638	0.704	0.38	0.463	0.157	2.152	NaN	-4.768	Le Moigne et al, 2012	https://doi.org/10.1029/2012GL052980
59.54	-41.25	200	144.67	1216.1	0.119	150	9.847	0.639	0.413	0.441	0.146	2.741	NaN	NaN	Le Moigne et al, 2012	https://doi.org/10.1029/2012GL052980
59.59	-34.59	202	359.03	1745.1	0.206	150	14.207	0.765	0.404	0.445	0.15	2.152	NaN	-4.768	Le Moigne et al, 2012	https://doi.org/10.1029/2012GL052980
62.59	-35	203	113.01	1492.5	0.076	150	9.194	0.577	0.396	0.452	0.151	NaN	NaN	NaN	Le Moigne et al, 2012	https://doi.org/10.1029/2012GL052980
62.59	-29.49	205	228.62	1845.9	0.124	150	11.039	0.55	0.409	0.443	0.148	NaN	NaN	NaN	Le Moigne et al, 2012	https://doi.org/10.1029/2012GL052980
58.13	-35.07	207	135.8	1706.6	0.08	150	14.021	0.763	0.402	0.448	0.151	1.563	NaN	-7.494	Le Moigne et al, 2012	https://doi.org/10.1029/2012GL052980
63.49	-35.05	211	148.45	1387.1	0.107	150	7.634	0.546	0.436	0.425	0.139	NaN	NaN	NaN	Le Moigne et al, 2012	https://doi.org/10.1029/2012GL052980
63.49	-34.59	213	346.05	1442.4	0.24	150	6.489	0.546	0.426	0.432	0.142	2.892	NaN	NaN	Le Moigne et al, 2012	https://doi.org/10.1029/2012GL052980
62.02	-24.2	215	182.59	1634.4	0.112	150	4.69	0.519	0.469	0.4	0.131	NaN	NaN	NaN	Le Moigne et al, 2012	https://doi.org/10.1029/2012GL052980
61.13	-20.46	216	103.81	1633.9	0.064	150	7.574	0.485	0.478	0.395	0.127	NaN	22.004	NaN	Le Moigne et al, 2012	https://doi.org/10.1029/2012GL052980
61.19	-20.57	219	97.85	1850.3	0.053	150	7.574	0.485	0.478	0.395	0.127	NaN	22.004	NaN	Le Moigne et al, 2012	https://doi.org/10.1029/2012GL052980
30.458	-64.893	176	26.4	752.45	0.035	150	3.336	3.062	0.178	0.491	0.331	NaN	21.787	NaN	Buesseler et al, 2008	https://doi.org/10.1016/j.dsr2.2008.02.007
31.219	-64.082	177	49.2	811.57	0.061	150	3.746	2.471	0.183	0.483	0.334	NaN	21.827	NaN	Buesseler et al, 2008	https://doi.org/10.1016/j.dsr2.2008.02.007
30.86	-64.503	177	58.8	768.9	0.076	150	3.336	3.062	0.178	0.491	0.331	NaN	21.787	NaN	Buesseler et al, 2008	https://doi.org/10.1016/j.dsr2.2008.02.007
30.681	-64.713	178	62.4	768.9	0.081	150	3.336	3.062	0.178	0.491	0.331	NaN	21.787	NaN	Buesseler et al, 2008	https://doi.org/10.1016/j.dsr2.2008.02.007
30.5	-64.923	178	55.2	768.9	0.072	150	3.336	3.062	0.178	0.491	0.331	NaN	21.787	NaN	Buesseler et al, 2008	https://doi.org/10.1016/j.dsr2.2008.02.007
30.321	-65.128	178	57.6	757.22	0.076	150	2.147	1.617	0.18	0.49	0.331	NaN	21.787	NaN	Buesseler et al, 2008	https://doi.org/10.1016/j.dsr2.2008.02.007
30.146	-65.337	178	66	757.22	0.087	150	2.147	1.617	0.18	0.49	0.331	NaN	21.787	NaN	Buesseler et al, 2008	https://doi.org/10.1016/j.dsr2.2008.02.007
29.779	-65.76	179	62.4	703.69	0.089	150	2.142	1.26	0.177	0.494	0.329	NaN	21.879	NaN	Buesseler et al, 2008	https://doi.org/10.1016/j.dsr2.2008.02.007
30.163	-65.341	179	63.6	757.22	0.084	150	2.147	1.617	0.18	0.49	0.331	NaN	21.787	NaN	Buesseler et al, 2008	https://doi.org/10.1016/j.dsr2.2008.02.007
30.323	-65.132	179	45.6	757.22	0.06	150	2.147	1.617	0.18	0.49	0.331	NaN	21.787	NaN	Buesseler et al, 2008	https://doi.org/10.1016/j.dsr2.2008.02.007
30.681	-64.711	179	36	768.9	0.047	150	3.336	3.062	0.178	0.491	0.331	NaN	21.787	NaN	Buesseler et al, 2008	https://doi.org/10.1016/j.dsr2.2008.02.007
30.861	-64.502	180	51.6	768.9	0.067	150	3.336	3.062	0.178	0.491	0.331	NaN	21.787	NaN	Buesseler et al, 2008	https://doi.org/10.1016/j.dsr2.2008.02.007
31.218	-64.084	180	39.6	811.57	0.049	150	3.746	2.471	0.183	0.483	0.334	NaN	21.827	NaN	Buesseler et al, 2008	https://doi.org/10.1016/j.dsr2.2008.02.007
30.5	-64.92	181	7.2	768.9	0.009	150	3.336	3.062	0.178	0.491	0.331	NaN	21.787	NaN	Buesseler et al, 2008	https://doi.org/10.1016/j.dsr2.2008.02.007
29.959	-65.551	182	36	703.69	0.051	150	2.142	1.26	0.177	0.494	0.329	NaN	21.879	NaN	Buesseler et al, 2008	https://doi.org/10.1016/j.dsr2.2008.02.007
29.783	-66.178	182	74.4	708.23	0.105	150	1.795	0.947	0.176	0.495	0.33	NaN	21.888	NaN	Buesseler et al, 2008	https://doi.org/10.1016/j.dsr2.2008.02.007
30.494	-65.129	184	84	757.22	0.111	150	15.28	2.035	0.18	0.49	0.331	NaN	21.787	NaN	Buesseler et al, 2008	https://doi.org/10.1016/j.dsr2.2008.02.007
31.667	-64.164	215	20.4	751.28	0.027	150	3.421	2.414	0.183	0.483	0.334	NaN	21.827	NaN	Buesseler et al, 2008	https://doi.org/10.1016/j.dsr2.2008.02.007
30.667	-65.547	217	27.6	674.76	0.041	150	10.377	1.772	0.18	0.49	0.331	NaN	21.787	NaN	Buesseler et al, 2008	https://doi.org/10.1016/j.dsr2.2008.02.007
30.682	-65.335	217	18	674.76	0.027	150	10.377	1.772	0.18	0.49	0.331	NaN	21.787	NaN	Buesseler et al, 2008	https://doi.org/10.1016/j.dsr2.2008.02.007
30.679	-65.751	217	26.4	674.76	0.039	150	10.377	1.772	0.18	0.49	0.331	NaN	21.787	NaN	Buesseler et al, 2008	https://doi.org/10.1016/j.dsr2.2008.02.007
30.859	-65.762	217	18	674.76	0.027	150	10.377	1.772	0.18	0.49	0.331	NaN	21.787	NaN	Buesseler et al, 2008	https://doi.org/10.1016/j.dsr2.2008.02.007
31.04	-65.761	218	15.6	716.68	0.022	150	8.397	1.681	0.184	0.483	0.334	NaN	21.827	NaN	Buesseler et al, 2008	https://doi.org/10.1016/j.dsr2.2008.02.007
31.403	-65.763	218	24	716.68	0.033	150	8.397	1.681	0.184	0.483	0.334	NaN	21.827	NaN	Buesseler et al, 2008	https://doi.org/10.1016/j.dsr2.2008.02.007
31.761	-65.76	218	9.6	716.68	0.013	150	8.397	1.681	0.184	0.483	0.334	NaN	21.827	NaN	Buesseler et al, 2008	https://doi.org/10.1016/j.dsr2.2008.02.007
30.861	-65.762	219	31.2	674.76	0.046	150	10.377	1.772	0.18	0.49	0.331	NaN	21.787	NaN	Buesseler et al, 2008	https://doi.org/10.1016/j.dsr2.2008.02.007
30.331	-65.789	222	24	674.76	0.036	150	10.377	1.772	0.18	0.49	0.331	NaN	21.787	NaN	Buesseler et al, 2008	https://doi.org/10.1016/j.dsr2.2008.02.007
30.491	-65.765	222	6	674.76	0.009	150	10.377	1.772	0.18	0.49	0.331	NaN	21.787	NaN	Buesseler et al, 2008	https://doi.org/10.1016/j.dsr2.2008.02.007
31.669	-64.168	187	38.4	764.86	0.05	150	19.027	3.056	0.183	0.483	0.334	NaN	21.827	NaN	Buesseler et al, 2008	https://doi.org/10.1016/j.dsr2.2008.02.007
30.902	-66.289	188	16.8	727.82	0.023	150	15.17	1.539	0.181	0.488	0.331	NaN	21.81	NaN	Buesseler et al, 2008	https://doi.org/10.1016/j.dsr2.2008.02.007
31.065	-66.292	188	8.4	776.37	0.011	150	11.759	1.425	0.185	0.482	0.334	NaN	21.865	NaN	Buesseler et al, 2008	https://doi.org/10.1016/j.dsr2.2008.02.007
30.896	-66.285	189	13.2	727.82	0.018	150	15.17	1.539	0.181	0.488	0.331	NaN	21.81	NaN	Buesseler et al, 2008	https://doi.org/10.1016/j.dsr2.2008.02.007
30.901	-65.623	190	37.2	733.29	0.051	150	15.28	2.035	0.18	0.49	0.331	NaN	21.787	NaN	Buesseler et al, 2008	https://doi.org/10.1016/j.dsr2.2008.02.007
30.903	-65.873	190	15.6	733.29	0.021	150	15.28	2.035	0.18	0.49	0.331	NaN	21.787	NaN	Buesseler et al, 2008	https://doi.org/10.1016/j.dsr2.2008.02.007
30.902	-66.083	190	4.8	727.82	0.007	150	15.17	1.539	0.181	0.488	0.331	NaN	21.81	NaN	Buesseler et al, 2008	https://doi.org/10.1016/j.dsr2.2008.02.007
30.901	-66.497	191	7.2	727.82	0.01	150	15.17	1.539	0.181	0.488	0.331	NaN	21.81	NaN	Buesseler et al, 2008	https://doi.org/10.1016/j.dsr2.2008.02.007
30.903	-66.705	191	18	727.82	0.025	150	15.17	1.539	0.181	0.488	0.331	NaN	21.81	NaN	Buesseler et al, 2008	https://doi.org/10.1016/j.dsr2.2008.02.007
30.902	-67.116	191	18	718.98	0.025	150	18.528	1.288	0.181	0.488	0.331	NaN	22.031	NaN	Buesseler et al, 2008	https://doi.org/10.1016/j.dsr2.2008.02.007
31.083	-66.494	192	24	776.37	0.031	150	11.759	1.425	0.185	0.482	0.334	NaN	21.865	NaN	Buesseler et al, 2008	https://doi.org/10.1016/j.dsr2.2008.02.007
31.311	-66.495	192	22.8	776.37	0.029	150	11.759	1.425	0.185	0.482	0.334	NaN	21.865	NaN	Buesseler et al, 2008	https://doi.org/10.1016/j.dsr2.2008.02.007
31.623	-66.502	193	14.4	718.63	0.02	150	11.759	1.425	0.185	0.482	0.334	NaN	21.865	NaN	Buesseler et al, 2008	https://doi.org/10.1016/j.dsr2.2008.02.007
30.726	-66.497	193	8.4	682.76	0.012	150	15.17	1.539	0.181	0.488	0.331	NaN	21.81	NaN	Buesseler et al, 2008	https://doi.org/10.1016/j.dsr2.2008.02.007
30.632	-66.602	193	13.2	682.76	0.019	150	15.17	1.539	0.181	0.488	0.331	NaN	21.81	NaN	Buesseler et al, 2008	https://doi.org/10.1016/j.dsr2.2008.02.007
30.186	-66.502	194	13.2	682.76	0.019	150	15.17	1.539	0.181	0.488	0.331	NaN	21.81	NaN	Buesseler et al, 2008	https://doi.org/10.1016/j.dsr2.2008.02.007
30.538	-66.493	195	14.4	682.76	0.021	150	15.17	1.539	0.181	0.488	0.331	NaN	21.81	NaN	Buesseler et al, 2008	https://doi.org/10.1016/j.dsr2.2008.02.007
30.721	-66.705	195	18	682.76	0.026	150	15.17	1.539	0.181	0.488	0.331	NaN	21.81	NaN	Buesseler et al, 2008	https://doi.org/10.1016/j.dsr2.2008.02.007
30.181	-68.643	199	16.8	703.07	0.024	150	59.13	2.135	0.183	0.486	0.332	0.487	NaN	NaN	Buesseler et al, 2008	https://doi.org/10.1016/j.dsr2.2008.02.007
30.184	-68.674	200	15.6	703.07	0.022	150	59.13	2.135	0.183	0.486	0.332	0.487	NaN	NaN	Buesseler et al, 2008	https://doi.org/10.1016/j.dsr2.2008.02.007
30.18	-68.576	201	14.4	696.35	0.021	150	59.13	2.135	0.183	0.486	0.332	0.487	NaN	NaN	Buesseler et al, 2008	https://doi.org/10.1016/j.dsr2.2008.02.007
30.179	-69.409	201	27.6	710.13	0.039	150	94.009	14.434	0.184	0.484	0.333	0.631	NaN	NaN	Buesseler et al, 2008	https://doi.org/10.1016/j.dsr2.2008.02.007
30.18	-68.993	201	22.8	696.35	0.033	150	59.13	2.135	0.183	0.486	0.332	0.487	NaN	NaN	Buesseler et al, 2008	https://doi.org/10.1016/j.dsr2.2008.02.007
30.18	-68.785	202	25.2	696.35	0.036	150	59.13	2.135	0.183	0.486	0.332	0.487	NaN	NaN	Buesseler et al, 2008	https://doi.org/10.1016/j.dsr2.2008.02.007
30.179	-68.368	202	12	696.35	0.017	150	59.13	2.135	0.183	0.486	0.332	0.487	NaN	NaN	Buesseler et al, 2008	https://doi.org/10.1016/j.dsr2.2008.02.007
30.178	-68.155	202	25.2	696.35	0.036	150	59.13	2.135	0.183	0.486	0.332	0.487	NaN	NaN	Buesseler et al, 2008	https://doi.org/10.1016/j.dsr2.2008.02.007
30.178	-67.75	203	20.4	692.78	0.029	150	36.363	1.359	0.181	0.488	0.331	NaN	22.031	NaN	Buesseler et al, 2008	https://doi.org/10.1016/j.dsr2.2008.02.007
30.004	-68.789	203	15.6	696.35	0.022	150	59.13	2.135	0.183	0.486	0.332	0.487	NaN	NaN	Buesseler et al, 2008	https://doi.org/10.1016/j.dsr2.2008.02.007
30.089	-68.68	203	22.8	696.35	0.033	150	59.13	2.135	0.183	0.486	0.332	0.487	NaN	NaN	Buesseler et al, 2008	https://doi.org/10.1016/j.dsr2.2008.02.007
29.947	-68.976	203	7.2	692.74	0.01	150	76.19	4.281	0.178	0.492	0.329	0.609	NaN	NaN	Buesseler et al, 2008	https://doi.org/10.1016/j.dsr2.2008.02.007
29.906	-69.107	204	7.2	697.79	0.01	150	100	NaN	0.181	0.49	0.33	0.899	NaN	NaN	Buesseler et al, 2008	https://doi.org/10.1016/j.dsr2.2008.02.007
29.811	-68.995	204	19.2	692.74	0.028	150	76.19	4.281	0.178	0.492	0.329	0.609	NaN	NaN	Buesseler et al, 2008	https://doi.org/10.1016/j.dsr2.2008.02.007
30.003	-68.981	205	15.6	696.35	0.022	150	59.13	2.135	0.183	0.486	0.332	0.487	NaN	NaN	Buesseler et al, 2008	https://doi.org/10.1016/j.dsr2.2008.02.007
29.914	-69.191	205	3.6	697.79	0.005	150	100	NaN	0.181	0.49	0.33	0.899	NaN	NaN	Buesseler et al, 2008	https://doi.org/10.1016/j.dsr2.2008.02.007
30.003	-69.175	205	0	710.13	0	150	94.009	14.434	0.184	0.484	0.333	0.631	NaN	NaN	Buesseler et al, 2008	https://doi.org/10.1016/j.dsr2.2008.02.007
29.875	-68.88	205	9.6	692.74	0.014	150	76.19	4.281	0.178	0.492	0.329	0.609	NaN	NaN	Buesseler et al, 2008	https://doi.org/10.1016/j.dsr2.2008.02.007
22.767	-158	175	0	944.57	0	150	7.931	17.162	0.184	0.472	0.344	0.881	21.346	NaN	Buesseler et al, 2009	https://doi.org/10.1016/j.dsr.2009.04.001
22.791	-157.96	176	11.52	950.91	0.012	150	21.837	25.695	0.184	0.472	0.344	1.091	21.346	-4.679	Buesseler et al, 2009	https://doi.org/10.1016/j.dsr.2009.04.001
22.76	-158	178	21.84	968.91	0.023	150	7.931	17.162	0.184	0.472	0.344	0.881	21.346	NaN	Buesseler et al, 2009	https://doi.org/10.1016/j.dsr.2009.04.001
22.671	-157.98	180	47.28	950.91	0.05	150	21.837	25.695	0.184	0.472	0.344	1.091	21.346	-4.679	Buesseler et al, 2009	https://doi.org/10.1016/j.dsr.2009.04.001
22.976	-157.76	182	83.4	950.91	0.088	150	21.837	25.695	0.184	0.472	0.344	1.091	21.346	-4.679	Buesseler et al, 2009	https://doi.org/10.1016/j.dsr.2009.04.001
22.973	-158	182	37.92	968.91	0.039	150	7.931	17.162	0.184	0.472	0.344	0.881	21.346	NaN	Buesseler et al, 2009	https://doi.org/10.1016/j.dsr.2009.04.001
22.98	-158.22	182	4.92	968.91	0.005	150	7.931	17.162	0.184	0.472	0.344	0.881	21.346	NaN	Buesseler et al, 2009	https://doi.org/10.1016/j.dsr.2009.04.001
22.525	-158.24	183	0	968.91	0	150	19.099	22.531	0.184	0.472	0.344	0.881	21.346	NaN	Buesseler et al, 2009	https://doi.org/10.1016/j.dsr.2009.04.001
22.525	-157.76	183	20.4	950.91	0.021	150	24.468	29.919	0.184	0.472	0.344	1.091	21.346	-4.679	Buesseler et al, 2009	https://doi.org/10.1016/j.dsr.2009.04.001
22.75	-158	183	0	968.91	0	150	19.099	22.531	0.184	0.472	0.344	0.881	21.346	NaN	Buesseler et al, 2009	https://doi.org/10.1016/j.dsr.2009.04.001
23.752	-158	184	55.08	1014.3	0.054	150	29.048	25.287	0.184	0.472	0.343	0.96	21.346	0.984	Buesseler et al, 2009	https://doi.org/10.1016/j.dsr.2009.04.001
22.749	-159.08	184	7.32	994.85	0.007	150	33.552	20.587	0.183	0.472	0.345	-0.844	21.346	NaN	Buesseler et al, 2009	https://doi.org/10.1016/j.dsr.2009.04.001
22.75	-158	185	31.56	992.41	0.032	150	24.468	29.919	0.184	0.472	0.344	1.091	21.346	-4.679	Buesseler et al, 2009	https://doi.org/10.1016/j.dsr.2009.04.001
22.75	-156.92	185	30.6	976	0.031	150	13.209	14.305	0.185	0.472	0.343	0.156	21.346	-0.323	Buesseler et al, 2009	https://doi.org/10.1016/j.dsr.2009.04.001
22.084	-158	185	65.28	962.25	0.068	150	19.099	22.531	0.184	0.473	0.344	0.881	21.346	NaN	Buesseler et al, 2009	https://doi.org/10.1016/j.dsr.2009.04.001
22.75	-158	186	0	1009.4	0	150	19.099	22.531	0.184	0.472	0.344	0.881	21.346	NaN	Buesseler et al, 2009	https://doi.org/10.1016/j.dsr.2009.04.001
22.75	-157.99	188	8.04	992.41	0.008	150	24.468	29.919	0.184	0.472	0.344	1.091	21.346	-4.679	Buesseler et al, 2009	https://doi.org/10.1016/j.dsr.2009.04.001
22.751	-158.25	190	18.48	1009.4	0.018	150	19.099	22.531	0.184	0.472	0.344	0.881	21.346	NaN	Buesseler et al, 2009	https://doi.org/10.1016/j.dsr.2009.04.001
22.751	-158.25	192	38.04	1019.2	0.037	150	19.099	22.531	0.184	0.472	0.344	0.881	21.346	NaN	Buesseler et al, 2009	https://doi.org/10.1016/j.dsr.2009.04.001
46.099	158.9	207	121.2	1185.7	0.102	150	15.873	1.606	NaN	NaN	NaN	2.048	NaN	NaN	Buesseler et al, 2009	https://doi.org/10.1016/j.dsr.2009.04.001
46.55	159.34	207	74.4	1107.6	0.067	150	24.397	1.533	NaN	NaN	NaN	1.487	NaN	NaN	Buesseler et al, 2009	https://doi.org/10.1016/j.dsr.2009.04.001
46.936	159.91	207	68.4	1107.6	0.062	150	24.397	1.533	NaN	NaN	NaN	1.487	NaN	NaN	Buesseler et al, 2009	https://doi.org/10.1016/j.dsr.2009.04.001
47.451	160.66	208	115.2	1222.1	0.094	150	24.46	1.549	NaN	NaN	NaN	1.222	NaN	NaN	Buesseler et al, 2009	https://doi.org/10.1016/j.dsr.2009.04.001
47.901	161.32	208	110.4	1273.7	0.087	150	24.845	1.599	NaN	NaN	NaN	2.032	NaN	NaN	Buesseler et al, 2009	https://doi.org/10.1016/j.dsr.2009.04.001
47	161.32	208	22.8	1273.7	0.018	150	24.845	1.599	NaN	NaN	NaN	2.853	NaN	NaN	Buesseler et al, 2009	https://doi.org/10.1016/j.dsr.2009.04.001
46.099	161.32	209	58.8	1124.6	0.052	150	24.498	1.589	NaN	NaN	NaN	2.853	NaN	NaN	Buesseler et al, 2009	https://doi.org/10.1016/j.dsr.2009.04.001
47.074	159.89	209	91.2	1297.5	0.07	150	23.896	1.5	NaN	NaN	NaN	1.232	NaN	NaN	Buesseler et al, 2009	https://doi.org/10.1016/j.dsr.2009.04.001
47.901	158.68	209	85.2	1308	0.065	150	15.156	1.662	NaN	NaN	NaN	1.993	NaN	NaN	Buesseler et al, 2009	https://doi.org/10.1016/j.dsr.2009.04.001
47.901	160	210	108	1297.5	0.083	150	23.896	1.5	NaN	NaN	NaN	1.232	NaN	NaN	Buesseler et al, 2009	https://doi.org/10.1016/j.dsr.2009.04.001
47.001	161.01	211	42	1273.7	0.033	150	24.845	1.599	NaN	NaN	NaN	2.032	NaN	NaN	Buesseler et al, 2009	https://doi.org/10.1016/j.dsr.2009.04.001
46.99	161	213	73.2	1458.7	0.05	150	24.439	1.56	NaN	NaN	NaN	1.916	NaN	NaN	Buesseler et al, 2009	https://doi.org/10.1016/j.dsr.2009.04.001
47.034	161.25	215	44.4	1273.7	0.035	150	17.208	1.691	NaN	NaN	NaN	2.032	NaN	NaN	Buesseler et al, 2009	https://doi.org/10.1016/j.dsr.2009.04.001
47	161.24	217	87.6	1268.5	0.069	150	17.208	1.691	NaN	NaN	NaN	2.853	NaN	NaN	Buesseler et al, 2009	https://doi.org/10.1016/j.dsr.2009.04.001
47.721	161	218	93.6	1274.4	0.073	150	16.82	1.638	NaN	NaN	NaN	1.222	NaN	NaN	Buesseler et al, 2009	https://doi.org/10.1016/j.dsr.2009.04.001
47.721	159.94	218	67.2	1210.8	0.056	150	16.286	1.567	NaN	NaN	NaN	1.232	NaN	NaN	Buesseler et al, 2009	https://doi.org/10.1016/j.dsr.2009.04.001
46.639	159.94	219	62.4	1613.7	0.039	150	16.825	1.6	NaN	NaN	NaN	1.487	NaN	NaN	Buesseler et al, 2009	https://doi.org/10.1016/j.dsr.2009.04.001
46.279	159.94	219	91.2	1613.7	0.057	150	16.825	1.6	NaN	NaN	NaN	1.487	NaN	NaN	Buesseler et al, 2009	https://doi.org/10.1016/j.dsr.2009.04.001
46.279	161	219	58.8	1526	0.039	150	17.013	1.65	NaN	NaN	NaN	1.916	NaN	NaN	Buesseler et al, 2009	https://doi.org/10.1016/j.dsr.2009.04.001
46.279	162.06	220	88.8	1238.7	0.072	150	11.287	2.033	NaN	NaN	NaN	NaN	NaN	NaN	Buesseler et al, 2009	https://doi.org/10.1016/j.dsr.2009.04.001
47	162.06	220	25.2	1184.2	0.021	150	17.589	1.722	NaN	NaN	NaN	NaN	NaN	NaN	Buesseler et al, 2009	https://doi.org/10.1016/j.dsr.2009.04.001
47	161	211	64.8	1222.1	0.053	150	24.46	1.549	NaN	NaN	NaN	1.916	NaN	NaN	Buesseler et al, 2009	https://doi.org/10.1016/j.dsr.2009.04.001
47.05	161	222	69.6	1274.4	0.055	150	16.82	1.638	NaN	NaN	NaN	1.222	NaN	NaN	Buesseler et al, 2009	https://doi.org/10.1016/j.dsr.2009.04.001
47.05	161	224	60	1411.7	0.043	150	16.82	1.638	NaN	NaN	NaN	1.222	NaN	NaN	Buesseler et al, 2009	https://doi.org/10.1016/j.dsr.2009.04.001
47	161.3	226	68.4	1360.6	0.05	150	17.208	1.691	NaN	NaN	NaN	2.853	NaN	NaN	Buesseler et al, 2009	https://doi.org/10.1016/j.dsr.2009.04.001
47.118	161.36	228	69.6	1360.6	0.051	150	17.208	1.691	NaN	NaN	NaN	2.032	NaN	NaN	Buesseler et al, 2009	https://doi.org/10.1016/j.dsr.2009.04.001
75	34	229	66	930.04	0.071	100	0.592	0.556	0.366	0.482	0.151	NaN	NaN	NaN	Cai et al, 2010	https://doi.org/10.1029/2009JC005595
77.5	33.96	229	43.2	633.78	0.068	100	0.627	0.652	NaN	NaN	NaN	NaN	NaN	NaN	Cai et al, 2010	https://doi.org/10.1029/2009JC005595
78.98	33.96	229	20.4	652.73	0.031	100	1.075	0.645	NaN	NaN	NaN	NaN	NaN	NaN	Cai et al, 2010	https://doi.org/10.1029/2009JC005595
NaN	34.05	229	33.6	0	NaN	100	3.744	0.931	NaN	NaN	NaN	NaN	NaN	NaN	Cai et al, 2010	https://doi.org/10.1029/2009JC005595
81.71	33.98	229	-4.8	0	NaN	100	3.832	0.926	NaN	NaN	NaN	NaN	NaN	NaN	Cai et al, 2010	https://doi.org/10.1029/2009JC005595
NaN	34.01	229	21.6	0	NaN	100	3.744	0.931	NaN	NaN	NaN	NaN	NaN	NaN	Cai et al, 2010	https://doi.org/10.1029/2009JC005595
NaN	33.55	229	12	0	NaN	100	5.318	1.211	NaN	NaN	NaN	NaN	NaN	NaN	Cai et al, 2010	https://doi.org/10.1029/2009JC005595
83.48	34.03	229	-3.6	0	NaN	100	10.095	1.529	NaN	NaN	NaN	NaN	NaN	NaN	Cai et al, 2010	https://doi.org/10.1029/2009JC005595
84.5	36.08	229	-2.4	0	NaN	100	16.996	1.658	NaN	NaN	NaN	NaN	NaN	NaN	Cai et al, 2010	https://doi.org/10.1029/2009JC005595
84.63	60.93	229	-7.2	0	NaN	100	45.877	3.511	NaN	NaN	NaN	NaN	NaN	NaN	Cai et al, 2010	https://doi.org/10.1029/2009JC005595
NaN	60.41	229	28.8	0	NaN	100	44.795	2.925	NaN	NaN	NaN	NaN	NaN	NaN	Cai et al, 2010	https://doi.org/10.1029/2009JC005595
NaN	61.8	229	12	0	NaN	100	45.848	3.23	NaN	NaN	NaN	NaN	NaN	NaN	Cai et al, 2010	https://doi.org/10.1029/2009JC005595
82.8	60.78	229	28.8	2109.5	0.014	100	41.329	2.067	NaN	NaN	NaN	NaN	NaN	NaN	Cai et al, 2010	https://doi.org/10.1029/2009JC005595
82.5	60.78	229	16.8	2109.5	0.008	100	41.329	2.067	NaN	NaN	NaN	NaN	NaN	NaN	Cai et al, 2010	https://doi.org/10.1029/2009JC005595
NaN	68.95	229	28.8	0	NaN	100	35.761	2.888	NaN	NaN	NaN	NaN	NaN	NaN	Cai et al, 2010	https://doi.org/10.1029/2009JC005595
NaN	86.16	229	16.8	0	NaN	100	44.887	5.317	NaN	NaN	NaN	NaN	NaN	NaN	Cai et al, 2010	https://doi.org/10.1029/2009JC005595
NaN	86.31	229	12	0	NaN	100	54.494	3.963	NaN	NaN	NaN	NaN	NaN	NaN	Cai et al, 2010	https://doi.org/10.1029/2009JC005595
NaN	86.28	229	13.2	0	NaN	100	56.721	3.453	NaN	NaN	NaN	NaN	NaN	NaN	Cai et al, 2010	https://doi.org/10.1029/2009JC005595
84.55	89.8	229	-1.2	0	NaN	100	58.122	2.179	NaN	NaN	NaN	NaN	NaN	NaN	Cai et al, 2010	https://doi.org/10.1029/2009JC005595
NaN	91.11	229	25.2	0	NaN	100	80.516	5.278	NaN	NaN	NaN	NaN	NaN	NaN	Cai et al, 2010	https://doi.org/10.1029/2009JC005595
87.03	104.91	229	-7.2	0	NaN	100	54.689	3.162	NaN	NaN	NaN	NaN	NaN	NaN	Cai et al, 2010	https://doi.org/10.1029/2009JC005595
88.16	139.6	229	-4.8	0	NaN	100	51.198	4.165	NaN	NaN	NaN	NaN	NaN	NaN	Cai et al, 2010	https://doi.org/10.1029/2009JC005595
87.81	-170.3	229	-6	0	NaN	100	73.822	10.871	NaN	NaN	NaN	NaN	NaN	NaN	Cai et al, 2010	https://doi.org/10.1029/2009JC005595
NaN	-139.6	229	4.8	0	NaN	100	55.874	8.168	NaN	NaN	NaN	NaN	NaN	NaN	Cai et al, 2010	https://doi.org/10.1029/2009JC005595
85.7	-135.01	229	0	0	NaN	100	22.671	4.125	NaN	NaN	NaN	NaN	NaN	NaN	Cai et al, 2010	https://doi.org/10.1029/2009JC005595
84.48	-138.4	229	-9.6	0	NaN	100	16.812	4.22	NaN	NaN	NaN	NaN	NaN	NaN	Cai et al, 2010	https://doi.org/10.1029/2009JC005595
85.06	-164.53	229	-6	0	NaN	100	38.241	6.025	NaN	NaN	NaN	NaN	NaN	NaN	Cai et al, 2010	https://doi.org/10.1029/2009JC005595
86.63	177.55	229	-2.4	0	NaN	100	43.492	4.247	NaN	NaN	NaN	NaN	NaN	NaN	Cai et al, 2010	https://doi.org/10.1029/2009JC005595
86.5	151.96	229	-7.2	0	NaN	100	72.699	3.989	NaN	NaN	NaN	NaN	NaN	NaN	Cai et al, 2010	https://doi.org/10.1029/2009JC005595
84.65	102.73	229	-4.8	0	NaN	100	74.153	4.706	NaN	NaN	NaN	NaN	NaN	NaN	Cai et al, 2010	https://doi.org/10.1029/2009JC005595
NaN	119.55	229	14.4	0	NaN	100	21.859	2.454	NaN	NaN	NaN	NaN	NaN	NaN	Cai et al, 2010	https://doi.org/10.1029/2009JC005595
80.65	122.21	229	-9.6	0	NaN	100	11.45	2.29	NaN	NaN	NaN	NaN	NaN	NaN	Cai et al, 2010	https://doi.org/10.1029/2009JC005595
NaN	124.33	229	6	0	NaN	100	65.563	0	NaN	NaN	NaN	NaN	NaN	NaN	Cai et al, 2010	https://doi.org/10.1029/2009JC005595
77.36	123.4	229	-10.8	0	NaN	100	41.418	0	NaN	NaN	NaN	NaN	NaN	NaN	Cai et al, 2010	https://doi.org/10.1029/2009JC005595
77.13	123.11	229	-4.8	0	NaN	100	41.418	0	NaN	NaN	NaN	NaN	NaN	NaN	Cai et al, 2010	https://doi.org/10.1029/2009JC005595
76.16	122.13	229	8.4	2020.6	0.004	100	36.581	0	NaN	NaN	NaN	NaN	NaN	NaN	Cai et al, 2010	https://doi.org/10.1029/2009JC005595
14	110.5	125	124.8	1186.7	0.105	100	9.284	6.084	NaN	NaN	NaN	NaN	NaN	NaN	Cai et al, 2008	https://doi.org/10.1029/2007JC004268
13	110.5	125	69.6	1161.3	0.06	100	23.127	3.162	NaN	NaN	NaN	NaN	NaN	NaN	Cai et al, 2008	https://doi.org/10.1029/2007JC004268
12	111	125	103.2	1120.1	0.092	100	0	0.711	NaN	NaN	NaN	NaN	NaN	NaN	Cai et al, 2008	https://doi.org/10.1029/2007JC004268
10.36	112.65	125	62.4	1109.2	0.056	100	7.064	1.403	NaN	NaN	NaN	NaN	NaN	NaN	Cai et al, 2008	https://doi.org/10.1029/2007JC004268
9.68	114	125	48	1095.7	0.044	100	13.066	2.27	NaN	NaN	NaN	NaN	NaN	NaN	Cai et al, 2008	https://doi.org/10.1029/2007JC004268
11.3	111.7	125	82.8	1046.9	0.079	100	2.939	0.66	NaN	NaN	NaN	NaN	NaN	NaN	Cai et al, 2008	https://doi.org/10.1029/2007JC004268
10.25	109.75	125	50.4	1170.9	0.043	100	0.443	0.776	NaN	NaN	NaN	NaN	NaN	NaN	Cai et al, 2008	https://doi.org/10.1029/2007JC004268
9.4	111.38	125	16.8	1090.4	0.015	100	34.341	0	NaN	NaN	NaN	NaN	NaN	NaN	Cai et al, 2008	https://doi.org/10.1029/2007JC004268
8.95	111.93	125	-33.6	1163.7	NaN	100	60.623	6.806	0.67	0.251	0.079	NaN	NaN	NaN	Cai et al, 2008	https://doi.org/10.1029/2007JC004268
8	110.85	125	98.4	1199.4	0.082	100	62.488	13.178	0.328	0.481	0.192	NaN	NaN	NaN	Cai et al, 2008	https://doi.org/10.1029/2007JC004268
8.9	109.78	125	76.8	1096.6	0.07	100	46.833	11.554	0.67	0.251	0.079	NaN	NaN	NaN	Cai et al, 2008	https://doi.org/10.1029/2007JC004268
8.9	109	125	94.8	1137.2	0.083	75	36.823	6.454	0.67	0.251	0.079	NaN	NaN	NaN	Cai et al, 2008	https://doi.org/10.1029/2007JC004268
7.5	108.48	125	48	1163.3	0.041	75	100	NaN	0.328	0.481	0.192	NaN	NaN	NaN	Cai et al, 2008	https://doi.org/10.1029/2007JC004268
6.4	109.7	125	52.8	1115.4	0.047	75	100	NaN	0.298	0.466	0.235	NaN	NaN	NaN	Cai et al, 2008	https://doi.org/10.1029/2007JC004268
6.08	109.66	125	64.8	1049.3	0.062	75	100	NaN	0.29	0.467	0.244	NaN	NaN	NaN	Cai et al, 2008	https://doi.org/10.1029/2007JC004268
5.3	110.9	125	94.8	1059.5	0.089	75	100	NaN	0.276	0.47	0.255	NaN	NaN	NaN	Cai et al, 2008	https://doi.org/10.1029/2007JC004268
6.1	112.01	125	58.8	1245.4	0.047	100	35.548	2.919	0.29	0.467	0.244	NaN	NaN	NaN	Cai et al, 2008	https://doi.org/10.1029/2007JC004268
7	112	125	12	1208.1	0.01	100	99.213	210.212	0.316	0.475	0.208	NaN	NaN	NaN	Cai et al, 2008	https://doi.org/10.1029/2007JC004268
6.1	113	125	28.8	1245.4	0.023	100	35.548	2.919	0.29	0.467	0.244	NaN	NaN	NaN	Cai et al, 2008	https://doi.org/10.1029/2007JC004268
5.4	113.9	125	85.2	3431.3	0.025	100	32.956	0	0.276	0.47	0.255	NaN	NaN	NaN	Cai et al, 2008	https://doi.org/10.1029/2007JC004268
6.8	115.9	125	-128.4	2144.4	NaN	100	10.815	3.8	0.316	0.475	0.208	NaN	NaN	NaN	Cai et al, 2008	https://doi.org/10.1029/2007JC004268
7	114.01	125	60	1600.6	0.037	100	22.887	4.583	0.316	0.475	0.208	NaN	NaN	NaN	Cai et al, 2008	https://doi.org/10.1029/2007JC004268
7.8	113.5	125	14.4	1380.1	0.01	100	24.732	4.016	0.328	0.481	0.192	NaN	NaN	NaN	Cai et al, 2008	https://doi.org/10.1029/2007JC004268
8.71	114.81	125	20.4	1245.6	0.016	100	23.027	4.191	0.67	0.251	0.079	NaN	NaN	NaN	Cai et al, 2008	https://doi.org/10.1029/2007JC004268
8.11	115.58	125	24	1379.8	0.017	100	26.557	4.388	0.328	0.48	0.192	NaN	NaN	NaN	Cai et al, 2008	https://doi.org/10.1029/2007JC004268
7.81	116	125	30	1863.4	0.016	100	17.977	3.698	0.328	0.481	0.192	NaN	NaN	NaN	Cai et al, 2008	https://doi.org/10.1029/2007JC004268
8.71	116.6	125	9.6	1252.7	0.008	100	25.906	2.992	0.67	0.251	0.079	NaN	NaN	NaN	Cai et al, 2008	https://doi.org/10.1029/2007JC004268
9.51	116.81	125	30	1157.1	0.026	100	36.592	4.51	NaN	NaN	NaN	NaN	NaN	NaN	Cai et al, 2008	https://doi.org/10.1029/2007JC004268
10.28	115.55	125	58.8	1262.5	0.047	100	23.237	2.376	NaN	NaN	NaN	NaN	NaN	NaN	Cai et al, 2008	https://doi.org/10.1029/2007JC004268
11.5	115.7	125	151.2	1135.3	0.133	100	21.593	1.724	NaN	NaN	NaN	NaN	NaN	NaN	Cai et al, 2008	https://doi.org/10.1029/2007JC004268
12.1	116.7	125	58.8	1124.2	0.052	100	25.7	1.41	NaN	NaN	NaN	NaN	NaN	NaN	Cai et al, 2008	https://doi.org/10.1029/2007JC004268
12	114.7	125	3.6	1104.9	0.003	100	17.78	1.981	NaN	NaN	NaN	NaN	NaN	NaN	Cai et al, 2008	https://doi.org/10.1029/2007JC004268
11.2	114	125	26.4	1177.6	0.022	100	10.597	1.308	NaN	NaN	NaN	NaN	NaN	NaN	Cai et al, 2008	https://doi.org/10.1029/2007JC004268
12.01	113.01	125	9.6	1135.4	0.008	100	14.68	2.466	NaN	NaN	NaN	NaN	NaN	NaN	Cai et al, 2008	https://doi.org/10.1029/2007JC004268
13.1	111	125	12	1161.3	0.01	100	23.127	3.162	NaN	NaN	NaN	NaN	NaN	NaN	Cai et al, 2008	https://doi.org/10.1029/2007JC004268
14	111	125	20.4	1186.7	0.017	100	9.284	6.084	NaN	NaN	NaN	NaN	NaN	NaN	Cai et al, 2008	https://doi.org/10.1029/2007JC004268
-46.23	140.39	22	126.24	1189.5	0.106	150	28.003	0.1	0.235	0.507	0.257	NaN	NaN	NaN	Jacquet et al, 2011	https://doi.org/10.1016/j.dsr2.2011.05.035
-46.27	140.3	24	65.52	1189.5	0.055	150	28.003	0.1	0.235	0.507	0.257	NaN	NaN	NaN	Jacquet et al, 2011	https://doi.org/10.1016/j.dsr2.2011.05.035
-46.29	140.2	27	70.2	1196	0.059	150	28.003	0.1	0.235	0.507	0.257	NaN	NaN	NaN	Jacquet et al, 2011	https://doi.org/10.1016/j.dsr2.2011.05.035
-46.43	140.12	29	85.32	1196	0.071	150	28.003	0.1	0.235	0.507	0.257	NaN	NaN	NaN	Jacquet et al, 2011	https://doi.org/10.1016/j.dsr2.2011.05.035
-54	145.87	33	59.76	583.69	0.102	150	41.8	0.775	0.237	0.505	0.258	NaN	NaN	NaN	Jacquet et al, 2011	https://doi.org/10.1016/j.dsr2.2011.05.035
-54.27	145.06	38	114	561.25	0.203	150	48.221	0.805	0.253	0.504	0.243	NaN	NaN	NaN	Jacquet et al, 2011	https://doi.org/10.1016/j.dsr2.2011.05.035
-45.27	153.17	43	31.92	1774.8	0.018	150	11.209	0.335	0.246	0.501	0.252	NaN	NaN	NaN	Jacquet et al, 2011	https://doi.org/10.1016/j.dsr2.2011.05.035
-45.3	153.36	45	41.64	1774.8	0.023	150	11.209	0.335	0.246	0.501	0.252	NaN	NaN	NaN	Jacquet et al, 2011	https://doi.org/10.1016/j.dsr2.2011.05.035
-44.55	143.01	21	94.68	1619.3	0.058	150	29.052	0.235	0.251	0.501	0.248	NaN	NaN	NaN	Jacquet et al, 2011	https://doi.org/10.1016/j.dsr2.2011.05.035
-49	142.6	30	93.36	1063.6	0.088	150	34.965	0.149	0.355	0.472	0.174	NaN	NaN	NaN	Jacquet et al, 2011	https://doi.org/10.1016/j.dsr2.2011.05.035
-50.56	148.35	39	56.4	942.46	0.06	150	28.166	0.516	0.36	0.469	0.172	NaN	NaN	NaN	Jacquet et al, 2011	https://doi.org/10.1016/j.dsr2.2011.05.035
-50	149.26	40	60.72	903.55	0.067	150	26.507	0.504	0.355	0.476	0.169	NaN	NaN	NaN	Jacquet et al, 2011	https://doi.org/10.1016/j.dsr2.2011.05.035
-48.02	151.13	41	49.8	1114.4	0.045	150	26.052	0.495	0.355	0.472	0.174	NaN	NaN	NaN	Jacquet et al, 2011	https://doi.org/10.1016/j.dsr2.2011.05.035
-44.57	152.28	45	44.04	1989.2	0.022	150	8.324	0.311	0.251	0.501	0.248	NaN	NaN	NaN	Jacquet et al, 2011	https://doi.org/10.1016/j.dsr2.2011.05.035
-49.13	74	20	75.6	1210.6	0.062	150	55.668	2.103	0.412	0.428	0.16	NaN	NaN	NaN	Savoye et al, 2004	https://doi.org/10.1029/2004GL019744
-51.5	73	33	61.2	1258.6	0.049	150	52.398	2.261	0.441	0.428	0.131	NaN	NaN	NaN	Savoye et al, 2004	https://doi.org/10.1029/2004GL019744
-51.1	74.58	30	66	1113.4	0.059	150	50.939	2.619	0.442	0.422	0.135	NaN	NaN	NaN	Savoye et al, 2004	https://doi.org/10.1029/2004GL019744
-50.48	77	28	51.6	717.35	0.072	150	47.937	2.369	0.343	0.466	0.191	NaN	NaN	NaN	Savoye et al, 2004	https://doi.org/10.1029/2004GL019744
-52.45	75.6	39	37.2	628.27	0.059	150	53.512	3.164	0.33	0.471	0.198	NaN	NaN	NaN	Savoye et al, 2004	https://doi.org/10.1029/2004GL019744
-42.33	8.98	44	39.6	980.65	0.04	100	39.946	0.726	0.298	0.499	0.204	NaN	NaN	NaN	Rutgers van der Loeff et al, 2011	https://doi.org/10.1016/j.dsr2.2011.02.004
-44.65	7.08	46	339.6	863.7	0.393	100	45.619	0.538	0.314	0.486	0.2	NaN	NaN	NaN	Rutgers van der Loeff et al, 2011	https://doi.org/10.1016/j.dsr2.2011.02.004
-47.65	4.26	47	82.8	687.02	0.121	100	61.593	1.513	0.262	0.514	0.224	NaN	NaN	NaN	Rutgers van der Loeff et al, 2011	https://doi.org/10.1016/j.dsr2.2011.02.004
-51.5	0	50	133.2	509.52	0.261	100	72.698	2.325	0.261	0.523	0.216	NaN	NaN	NaN	Rutgers van der Loeff et al, 2011	https://doi.org/10.1016/j.dsr2.2011.02.004
-53.01	0.05	51	90	483.29	0.186	100	67.342	2.263	0.219	0.506	0.275	NaN	NaN	NaN	Rutgers van der Loeff et al, 2011	https://doi.org/10.1016/j.dsr2.2011.02.004
-54.5	0.01	52	58.8	464.5	0.127	100	64.64	2.34	0.235	0.502	0.263	NaN	NaN	NaN	Rutgers van der Loeff et al, 2011	https://doi.org/10.1016/j.dsr2.2011.02.004
-57	0	54	50.4	399.5	0.126	100	52.556	2.822	0.255	0.507	0.238	NaN	NaN	NaN	Rutgers van der Loeff et al, 2011	https://doi.org/10.1016/j.dsr2.2011.02.004
-58.98	0	55	61.2	337.14	0.182	100	52.254	2.581	0.286	0.476	0.238	NaN	NaN	NaN	Rutgers van der Loeff et al, 2011	https://doi.org/10.1016/j.dsr2.2011.02.004
-61.48	0	58	40.8	375.68	0.109	100	56.313	3.09	0.332	0.477	0.191	NaN	NaN	NaN	Rutgers van der Loeff et al, 2011	https://doi.org/10.1016/j.dsr2.2011.02.004
-64.48	0	59	54	502.95	0.107	100	47.395	2.372	0.369	0.457	0.174	NaN	NaN	NaN	Rutgers van der Loeff et al, 2011	https://doi.org/10.1016/j.dsr2.2011.02.004
-66.46	0	67	52.8	471.22	0.112	100	41.845	2.385	0.231	0.549	0.22	NaN	NaN	-13.711	Rutgers van der Loeff et al, 2011	https://doi.org/10.1016/j.dsr2.2011.02.004
-68.5	0	69	37.2	514.53	0.072	100	45.669	2.216	0.35	0.485	0.165	NaN	NaN	-13.124	Rutgers van der Loeff et al, 2011	https://doi.org/10.1016/j.dsr2.2011.02.004
NaN	0	70	118.8	0	NaN	100	47.771	2.099	NaN	NaN	NaN	NaN	NaN	-13.542	Rutgers van der Loeff et al, 2011	https://doi.org/10.1016/j.dsr2.2011.02.004
-69	-6.9	72	40.8	278.14	0.147	100	38.915	2.137	0.279	0.517	0.204	NaN	NaN	-10.266	Rutgers van der Loeff et al, 2011	https://doi.org/10.1016/j.dsr2.2011.02.004
NaN	-17.35	74	66	0	NaN	100	52.711	2.593	0.374	0.478	0.148	NaN	NaN	NaN	Rutgers van der Loeff et al, 2011	https://doi.org/10.1016/j.dsr2.2011.02.004
-66.93	-25.28	76	52.8	99.071	0.533	100	55.795	2.162	0.272	0.519	0.209	NaN	NaN	NaN	Rutgers van der Loeff et al, 2011	https://doi.org/10.1016/j.dsr2.2011.02.004
-66	-32.76	79	42	198.09	0.212	100	55.274	2.064	0.239	0.515	0.246	NaN	NaN	NaN	Rutgers van der Loeff et al, 2011	https://doi.org/10.1016/j.dsr2.2011.02.004
NaN	-40.31	81	42	0	NaN	100	52.321	1.749	0.265	0.514	0.221	NaN	NaN	NaN	Rutgers van der Loeff et al, 2011	https://doi.org/10.1016/j.dsr2.2011.02.004
-64.78	-42.88	82	86.4	104.06	0.83	100	49.369	2.37	0.189	0.526	0.284	NaN	NaN	NaN	Rutgers van der Loeff et al, 2011	https://doi.org/10.1016/j.dsr2.2011.02.004
NaN	-48.26	84	37.2	0	NaN	100	43.953	2.634	NaN	NaN	NaN	NaN	NaN	NaN	Rutgers van der Loeff et al, 2011	https://doi.org/10.1016/j.dsr2.2011.02.004
NaN	-52.1	87	102	0	NaN	100	37.435	2.233	NaN	NaN	NaN	2.619	NaN	NaN	Rutgers van der Loeff et al, 2011	https://doi.org/10.1016/j.dsr2.2011.02.004
NaN	-52.85	88	68.4	0	NaN	100	37.435	2.233	NaN	NaN	NaN	2.619	NaN	NaN	Rutgers van der Loeff et al, 2011	https://doi.org/10.1016/j.dsr2.2011.02.004
-60.1	-55.26	92	158.4	354.55	0.447	100	54.15	1.979	0.236	0.529	0.235	1.358	NaN	-7.704	Rutgers van der Loeff et al, 2011	https://doi.org/10.1016/j.dsr2.2011.02.004
-58.95	-58.1	95	104.4	340.86	0.306	100	54.48	1.192	0.202	0.534	0.264	NaN	NaN	NaN	Rutgers van der Loeff et al, 2011	https://doi.org/10.1016/j.dsr2.2011.02.004
-57.61	-60.9	97	86.4	218.38	0.396	100	57.875	0.978	0.16	0.508	0.332	NaN	NaN	-13.816	Rutgers van der Loeff et al, 2011	https://doi.org/10.1016/j.dsr2.2011.02.004
-56.85	-62.5	99	44.4	255.76	0.174	100	48.057	0.618	0.165	0.506	0.33	NaN	NaN	NaN	Rutgers van der Loeff et al, 2011	https://doi.org/10.1016/j.dsr2.2011.02.004
-55.71	-64.43	101	51.6	267.03	0.193	100	36.447	0.555	0.201	0.521	0.278	NaN	NaN	NaN	Rutgers van der Loeff et al, 2011	https://doi.org/10.1016/j.dsr2.2011.02.004
-70.36	-9.31	341	-132	0	NaN	100	56.008	2.37	NaN	NaN	NaN	NaN	NaN	-13.277	Rodriguez y Baena et al, 2008	https://doi.org/10.1016/j.epsl.2008.03.020
NaN	9.18	341	24	0	NaN	100	NaN	NaN	NaN	NaN	NaN	NaN	NaN	NaN	Rodriguez y Baena et al, 2008	https://doi.org/10.1016/j.epsl.2008.03.020
NaN	-9.01	340	36	0	NaN	100	56.008	2.37	NaN	NaN	NaN	NaN	NaN	-13.277	Rodriguez y Baena et al, 2008	https://doi.org/10.1016/j.epsl.2008.03.020
NaN	-9.31	353	48	0	NaN	100	56.008	2.37	NaN	NaN	NaN	NaN	NaN	-13.277	Rodriguez y Baena et al, 2008	https://doi.org/10.1016/j.epsl.2008.03.020
NaN	9.18	354	144	0	NaN	100	NaN	NaN	NaN	NaN	NaN	NaN	NaN	NaN	Rodriguez y Baena et al, 2008	https://doi.org/10.1016/j.epsl.2008.03.020
NaN	-9.01	354	24	0	NaN	100	56.008	2.37	NaN	NaN	NaN	NaN	NaN	-13.277	Rodriguez y Baena et al, 2008	https://doi.org/10.1016/j.epsl.2008.03.020
59.7	-20.45	210	225.12	1565.1	0.144	100	7.716	0.474	0.422	0.43	0.147	NaN	21.717	NaN	Sanders et al, 2010	https://doi.org/10.1029/2010GL042574
59.71	-18.73	211	458.04	1434.4	0.319	100	6.843	0.468	0.433	0.424	0.143	NaN	21.717	NaN	Sanders et al, 2010	https://doi.org/10.1029/2010GL042574
58.86	-19.88	212	252.84	1525.5	0.166	100	7.11	0.485	0.391	0.449	0.159	NaN	21.722	NaN	Sanders et al, 2010	https://doi.org/10.1029/2010GL042574
58.85	-20.98	214	294.12	1518.5	0.194	100	5.515	0.457	0.404	0.442	0.155	NaN	21.722	NaN	Sanders et al, 2010	https://doi.org/10.1029/2010GL042574
59.98	-20.46	216	59.04	1565.1	0.038	100	6.266	0.453	0.422	0.43	0.147	NaN	21.717	NaN	Sanders et al, 2010	https://doi.org/10.1029/2010GL042574
59.18	19.08	221	53.52	8045.5	0.007	100	0	2.337	NaN	NaN	NaN	NaN	NaN	NaN	Sanders et al, 2010	https://doi.org/10.1029/2010GL042574
59.2	-19.88	224	32.52	1497.6	0.022	100	6.34	0.455	0.417	0.434	0.148	NaN	21.717	-8.016	Sanders et al, 2010	https://doi.org/10.1029/2010GL042574
59.66	-18.71	226	194.16	1483.4	0.131	100	6.389	0.455	0.433	0.424	0.143	NaN	21.717	NaN	Sanders et al, 2010	https://doi.org/10.1029/2010GL042574
59.66	-18.71	230	341.4	1483.4	0.23	100	6.389	0.455	0.433	0.424	0.143	NaN	21.717	NaN	Sanders et al, 2010	https://doi.org/10.1029/2010GL042574
59.28	-19.78	231	159.6	1512.5	0.106	100	6.34	0.455	0.417	0.434	0.148	NaN	21.717	-8.016	Sanders et al, 2010	https://doi.org/10.1029/2010GL042574
-42.88	174.6	144	360	871.43	0.413	100	43.294	0.699	0.239	0.514	0.247	NaN	NaN	NaN	Zhou et al, 2012	https://doi.org/10.5194/bg-9-973-2012
-42.83	175.93	145	180	733.5	0.245	100	43.422	0.698	0.239	0.514	0.247	NaN	NaN	NaN	Zhou et al, 2012	https://doi.org/10.5194/bg-9-973-2012
-43.18	175.21	146	348	811.5	0.429	100	43.676	0.415	0.234	0.513	0.253	NaN	NaN	NaN	Zhou et al, 2012	https://doi.org/10.5194/bg-9-973-2012
-43.18	175.21	162	204	503.74	0.405	100	59.413	0.492	0.181	0.53	0.288	NaN	NaN	NaN	Zhou et al, 2012	https://doi.org/10.5194/bg-9-973-2012
-43.48	176.05	146	93.6	724.81	0.129	100	53.443	0.555	0.234	0.513	0.253	NaN	NaN	NaN	Zhou et al, 2012	https://doi.org/10.5194/bg-9-973-2012
-42.75	178.36	148	144	705.33	0.204	100	NaN	NaN	0.239	0.514	0.247	NaN	NaN	NaN	Zhou et al, 2012	https://doi.org/10.5194/bg-9-973-2012
-42.81	178.81	149	112.8	705.33	0.16	100	NaN	NaN	0.239	0.514	0.247	NaN	NaN	NaN	Zhou et al, 2012	https://doi.org/10.5194/bg-9-973-2012
-42.88	174.6	150	168	783.22	0.215	100	43.294	0.699	0.239	0.514	0.247	NaN	NaN	NaN	Zhou et al, 2012	https://doi.org/10.5194/bg-9-973-2012
-42.83	178.28	150	78	705.33	0.111	100	NaN	NaN	0.239	0.514	0.247	NaN	NaN	NaN	Zhou et al, 2012	https://doi.org/10.5194/bg-9-973-2012
-43.7	177.5	151	192	665.43	0.289	100	51.841	0.619	0.234	0.513	0.253	NaN	NaN	NaN	Zhou et al, 2012	https://doi.org/10.5194/bg-9-973-2012
-43.7	178.51	152	132	633.19	0.208	100	NaN	NaN	0.181	0.53	0.288	NaN	NaN	NaN	Zhou et al, 2012	https://doi.org/10.5194/bg-9-973-2012
-43.8	175.33	152	67.2	811.5	0.083	100	59.413	0.492	0.181	0.53	0.288	NaN	NaN	NaN	Zhou et al, 2012	https://doi.org/10.5194/bg-9-973-2012
-43.65	176.5	147	144	724.81	0.199	100	53.443	0.555	0.234	0.513	0.253	NaN	NaN	NaN	Zhou et al, 2012	https://doi.org/10.5194/bg-9-973-2012
-43.03	178.36	148	100.8	633.19	0.159	100	NaN	NaN	0.234	0.513	0.253	NaN	NaN	NaN	Zhou et al, 2012	https://doi.org/10.5194/bg-9-973-2012
-44.14	178.2	154	204	348.55	0.585	100	NaN	NaN	0.18	0.545	0.275	NaN	NaN	NaN	Zhou et al, 2012	https://doi.org/10.5194/bg-9-973-2012
-43.61	178.36	154	84	529.82	0.159	100	NaN	NaN	0.181	0.53	0.288	NaN	NaN	NaN	Zhou et al, 2012	https://doi.org/10.5194/bg-9-973-2012
-44.55	178.46	155	72	348.55	0.207	100	NaN	NaN	0.18	0.545	0.275	NaN	NaN	NaN	Zhou et al, 2012	https://doi.org/10.5194/bg-9-973-2012
-43.61	178.36	157	106.8	529.82	0.202	100	NaN	NaN	0.181	0.53	0.288	NaN	NaN	NaN	Zhou et al, 2012	https://doi.org/10.5194/bg-9-973-2012
-43.98	175.33	161	132	503.74	0.262	100	59.413	0.492	0.181	0.53	0.288	NaN	NaN	NaN	Zhou et al, 2012	https://doi.org/10.5194/bg-9-973-2012
-43.58	174.58	161	112.8	520.52	0.217	100	57.342	0.438	0.181	0.53	0.288	NaN	NaN	NaN	Zhou et al, 2012	https://doi.org/10.5194/bg-9-973-2012
-43.58	174.58	158	144	677.65	0.213	100	57.342	0.438	0.181	0.53	0.288	NaN	NaN	NaN	Zhou et al, 2012	https://doi.org/10.5194/bg-9-973-2012
-44.35	178.58	156	192	348.55	0.551	100	NaN	NaN	0.18	0.545	0.275	NaN	NaN	NaN	Zhou et al, 2012	https://doi.org/10.5194/bg-9-973-2012
-43.98	175.33	161	120	503.74	0.238	100	59.413	0.492	0.181	0.53	0.288	NaN	NaN	NaN	Zhou et al, 2012	https://doi.org/10.5194/bg-9-973-2012
-44.1	177.71	156	99.6	338.42	0.294	100	52.241	0.585	0.18	0.545	0.275	NaN	NaN	NaN	Zhou et al, 2012	https://doi.org/10.5194/bg-9-973-2012
-44.38	175.28	159	80.4	379.04	0.212	100	59.009	0.347	0.18	0.545	0.275	NaN	NaN	NaN	Zhou et al, 2012	https://doi.org/10.5194/bg-9-973-2012
50	-145	46	43.8	375.09	0.117	110	100	NaN	0.208	0.53	0.263	NaN	NaN	NaN	Charette et al, 1999	https://doi.org/10.1016/S0967-0645(99)00085-5
50	-145	135	9.6	917.88	0.01	210	49.378	1.258	0.265	0.518	0.217	NaN	NaN	NaN	Charette et al, 1999	https://doi.org/10.1016/S0967-0645(99)00085-5
48.5	-126	135	14.76	2720	0.005	210	7.572	1.378	0.55	0.341	0.109	1.751	NaN	-1.61	Charette et al, 1999	https://doi.org/10.1016/S0967-0645(99)00085-5
50	-145	227	30.6	1162.7	0.026	210	20.523	1.249	0.296	0.51	0.194	2.367	NaN	NaN	Charette et al, 1999	https://doi.org/10.1016/S0967-0645(99)00085-5
43.41	7.86	64	210	1171.7	0.179	200	NaN	NaN	0.348	0.475	0.177	5.324	20.296	NaN	Stewart et al, 2007	https://doi.org/10.1016/j.dsr.2007.06.005
43.41	7.86	127	151.2	2127.1	0.071	200	NaN	NaN	0.348	0.475	0.177	5.324	20.296	NaN	Stewart et al, 2007	https://doi.org/10.1016/j.dsr.2007.06.005
43.41	7.86	131	45.6	1915.4	0.024	200	NaN	NaN	0.348	0.475	0.177	5.324	20.296	NaN	Stewart et al, 2007	https://doi.org/10.1016/j.dsr.2007.06.005
43.41	7.86	181	56.4	1725.6	0.033	200	NaN	NaN	0.242	0.493	0.265	-0.403	20.296	NaN	Stewart et al, 2007	https://doi.org/10.1016/j.dsr.2007.06.005
-36.5	13.1	52	21.6	1328.3	0.016	100	0.039	0.989	0.254	0.493	0.253	NaN	NaN	NaN	Planchon et al, 2013	https://doi.org/10.5194/bg-10-803-2013
-41.18	9.92	57	10.8	1180.6	0.009	100	21.76	0.631	0.303	0.499	0.198	NaN	NaN	NaN	Planchon et al, 2013	https://doi.org/10.5194/bg-10-803-2013
-42.28	8.56	58	20.4	973.79	0.021	100	39.946	0.726	0.298	0.499	0.204	NaN	NaN	NaN	Planchon et al, 2013	https://doi.org/10.5194/bg-10-803-2013
-44.9	6.88	60	27.6	763.72	0.036	100	71.107	1.081	0.212	0.518	0.27	NaN	NaN	NaN	Planchon et al, 2013	https://doi.org/10.5194/bg-10-803-2013
-46.02	5.87	62	31.2	627.16	0.05	100	73.455	1.628	0.198	0.515	0.287	NaN	NaN	NaN	Planchon et al, 2013	https://doi.org/10.5194/bg-10-803-2013
-45.55	4.37	64	39.6	703.86	0.056	100	81.165	2.043	0.217	0.532	0.251	NaN	NaN	NaN	Planchon et al, 2013	https://doi.org/10.5194/bg-10-803-2013
-49.03	2.83	66	42	521.91	0.08	100	84.279	3.874	0.2	0.518	0.282	NaN	NaN	NaN	Planchon et al, 2013	https://doi.org/10.5194/bg-10-803-2013
-50.38	1.32	68	56.4	489.93	0.115	100	82.226	3.378	0.198	0.525	0.277	NaN	NaN	NaN	Planchon et al, 2013	https://doi.org/10.5194/bg-10-803-2013
-51.87	0	70	61.2	446.14	0.137	100	81.057	2.939	0.196	0.527	0.277	NaN	NaN	NaN	Planchon et al, 2013	https://doi.org/10.5194/bg-10-803-2013
-55.57	0	73	51.6	357.65	0.144	100	58.055	1.356	0.221	0.515	0.265	NaN	NaN	NaN	Planchon et al, 2013	https://doi.org/10.5194/bg-10-803-2013
-57.57	0.04	75	39.6	365.44	0.108	100	57.953	1.623	0.211	0.529	0.26	NaN	NaN	-12.024	Planchon et al, 2013	https://doi.org/10.5194/bg-10-803-2013
74.1	-4.1	163	74.4	1911.9	0.039	100	19.064	0.523	0.473	0.404	0.123	NaN	NaN	NaN	Le Moigne 2015	https://doi.org/10.1002/2015JC010700
76.1	-2.3	164	40.8	1988.4	0.021	100	11.759	0.531	0.471	0.411	0.118	NaN	NaN	NaN	Le Moigne 2015	https://doi.org/10.1002/2015JC010700
78.4	0	165	939.6	1692.5	0.555	100	8.675	0.582	0.509	0.393	0.098	NaN	NaN	NaN	Le Moigne 2015	https://doi.org/10.1002/2015JC010700
77.5	1.1	167	21.6	1444.2	0.015	100	9.381	0.496	0.52	0.373	0.107	NaN	NaN	-3.602	Le Moigne 2015	https://doi.org/10.1002/2015JC010700
71.7	17.9	170	106.8	2404.7	0.044	100	10.74	0.285	0.511	0.378	0.11	2.13	NaN	NaN	Le Moigne 2015	https://doi.org/10.1002/2015JC010700
71.4	8.3	173	175.2	1725.2	0.102	100	12.718	0.605	0.412	0.449	0.139	2.611	NaN	NaN	Le Moigne 2015	https://doi.org/10.1002/2015JC010700
68.4	-10.3	176	68.4	957.96	0.071	100	11.756	0.493	0.402	0.451	0.147	NaN	NaN	NaN	Le Moigne 2015	https://doi.org/10.1002/2015JC010700
67.5	-16.2	177	69.6	1833.9	0.038	100	10.281	0.526	0.463	0.41	0.127	NaN	NaN	NaN	Le Moigne 2015	https://doi.org/10.1002/2015JC010700
71.4	-1.2	178	81.6	1475.8	0.055	100	16.92	0.475	0.38	0.472	0.148	2.482	NaN	-7.601	Le Moigne 2015	https://doi.org/10.1002/2015JC010700
71.4	-10.3	179	76.8	1845	0.042	100	10.172	0.489	0.486	0.396	0.118	NaN	NaN	NaN	Le Moigne 2015	https://doi.org/10.1002/2015JC010700
68.4	-10.3	180	153.6	1047.4	0.147	100	11.756	0.493	0.402	0.451	0.147	NaN	NaN	NaN	Le Moigne 2015	https://doi.org/10.1002/2015JC010700
67.5	-16.3	181	208.8	1833.9	0.114	100	10.281	0.526	0.463	0.41	0.127	NaN	NaN	NaN	Le Moigne 2015	https://doi.org/10.1002/2015JC010700
67.1	-24	182	226.8	2292.4	0.099	100	1.742	0.64	0.424	0.436	0.14	NaN	NaN	NaN	Le Moigne 2015	https://doi.org/10.1002/2015JC010700
-59.9	-53.1	13	103.2	894.72	0.115	100	42.044	1.813	0.346	0.47	0.184	NaN	NaN	-7.592	Le Moigne 2016	https://doi.org/10.1002/2016GL068480
-59.88	-49.4	15	64.8	886.27	0.073	100	54.01	2.379	0.391	0.452	0.157	NaN	NaN	-7.995	Le Moigne 2016	https://doi.org/10.1002/2016GL068480
-59.93	-45.28	17	385.2	712.01	0.541	100	58.703	4.435	0.397	0.449	0.153	NaN	NaN	-8.712	Le Moigne 2016	https://doi.org/10.1002/2016GL068480
-59.2	-43.75	19	500.4	852.51	0.587	100	40.841	3.353	0.374	0.465	0.161	-0.712	NaN	-5.884	Le Moigne 2016	https://doi.org/10.1002/2016GL068480
-57.81	-42.81	20	238.8	1096.5	0.218	100	54.975	3.13	0.424	0.426	0.15	NaN	NaN	-8.688	Le Moigne 2016	https://doi.org/10.1002/2016GL068480
-56.8	-42.25	20	134.4	1096.7	0.123	100	47.401	2.578	0.42	0.429	0.152	NaN	NaN	NaN	Le Moigne 2016	https://doi.org/10.1002/2016GL068480
-55.2	-41.3	21	39.6	899.6	0.044	100	44.173	2.198	0.406	0.44	0.154	NaN	NaN	NaN	Le Moigne 2016	https://doi.org/10.1002/2016GL068480
-54.21	-40.8	21	38.4	857.8	0.045	100	41.054	1.855	0.364	0.466	0.17	NaN	NaN	-11.414	Le Moigne 2016	https://doi.org/10.1002/2016GL068480
-52.7	-40.5	22	258	1566.5	0.165	100	36.748	1.38	0.617	0.29	0.093	NaN	NaN	NaN	Le Moigne 2016	https://doi.org/10.1002/2016GL068480
-51.61	-39.56	22	267.6	1568.6	0.171	100	34.186	1.215	0.565	0.33	0.104	NaN	NaN	NaN	Le Moigne 2016	https://doi.org/10.1002/2016GL068480
-51.15	-37.48	24	376.8	1401.5	0.269	100	38.134	1.596	0.525	0.358	0.117	NaN	NaN	NaN	Le Moigne 2016	https://doi.org/10.1002/2016GL068480
-51.6	-34.7	28	187.2	1243.2	0.151	100	38.253	2.319	0.485	0.382	0.133	NaN	NaN	NaN	Le Moigne 2016	https://doi.org/10.1002/2016GL068480
-53.81	-29.18	30	318	717.63	0.443	100	51.834	3.197	0.348	0.459	0.193	NaN	NaN	NaN	Le Moigne 2016	https://doi.org/10.1002/2016GL068480
-58.8	-25.91	32	127.2	590.7	0.215	100	43.442	2.747	0.393	0.447	0.16	NaN	NaN	-8.649	Le Moigne 2016	https://doi.org/10.1002/2016GL068480
-63.45	-25.28	34	102	444.2	0.23	100	49.516	2.047	0.312	0.481	0.206	NaN	NaN	NaN	Le Moigne 2016	https://doi.org/10.1002/2016GL068480
-60	-29.48	36	388.8	600.43	0.648	100	53.831	2.68	0.453	0.392	0.155	2.714	NaN	NaN	Le Moigne 2016	https://doi.org/10.1002/2016GL068480
-50.3	66.7	298	45.6	419.48	0.109	100	99.439	0	0.196	0.522	0.282	NaN	NaN	NaN	Planchon 2015	https://doi.org/10.5194/bg-12-3831-2015
-50.6	72.1	293	42	470.91	0.089	100	88.417	2.857	0.243	0.507	0.25	NaN	NaN	NaN	Planchon 2015	https://doi.org/10.5194/bg-12-3831-2015
-50.6	72.1	320	55.2	681.9	0.081	100	87.636	0.819	0.243	0.507	0.25	NaN	NaN	NaN	Planchon 2015	https://doi.org/10.5194/bg-12-3831-2015
-48.5	74.7	310	49.2	879.55	0.056	100	64.672	0.491	0.299	0.485	0.216	NaN	NaN	NaN	Planchon 2015	https://doi.org/10.5194/bg-12-3831-2015
-48.5	72.2	303	139.2	699.7	0.199	100	100	NaN	0.265	0.505	0.23	NaN	NaN	NaN	Planchon 2015	https://doi.org/10.5194/bg-12-3831-2015
-48.7	72	307	141.6	784.02	0.181	100	76.548	1.074	0.261	0.503	0.236	NaN	NaN	NaN	Planchon 2015	https://doi.org/10.5194/bg-12-3831-2015
-48.7	72.6	317	64.8	986.31	0.066	100	73.463	0.767	0.265	0.505	0.23	NaN	NaN	NaN	Planchon 2015	https://doi.org/10.5194/bg-12-3831-2015
-48.4	71.9	322	92.4	1359.8	0.068	100	76.548	1.074	0.261	0.503	0.236	NaN	NaN	NaN	Planchon 2015	https://doi.org/10.5194/bg-12-3831-2015
-48.7	71.4	315	44.4	1028.7	0.043	100	76.548	1.074	0.261	0.503	0.236	NaN	NaN	NaN	Planchon 2015	https://doi.org/10.5194/bg-12-3831-2015
-51.8	-56.1	14	68.4	1251.1	0.055	79	20.449	0.299	0.429	0.423	0.148	NaN	NaN	NaN	Rosengard 2015	https://doi.org/10.5194/bg-12-3953-2015
-46.26	-59.83	17	70.8	1857.8	0.038	62	18.102	0.359	0.389	0.444	0.166	NaN	NaN	NaN	Rosengard 2015	https://doi.org/10.5194/bg-12-3953-2015
-45.67	-48.95	20	19.2	2139.4	0.009	62	11.806	0.2	0.418	0.428	0.155	NaN	NaN	NaN	Rosengard 2015	https://doi.org/10.5194/bg-12-3953-2015
-40.95	-46	22	27.6	2125.4	0.013	69	1.212	0.138	0.353	0.467	0.18	NaN	NaN	NaN	Rosengard 2015	https://doi.org/10.5194/bg-12-3953-2015
-36.52	-43.38	24	26.4	1211.8	0.022	121	0.187	0.646	0.228	0.484	0.288	NaN	NaN	NaN	Rosengard 2015	https://doi.org/10.5194/bg-12-3953-2015
-42.21	-41.21	26	105.6	2508.8	0.042	63	18.394	0.204	0.415	0.427	0.158	NaN	NaN	NaN	Rosengard 2015	https://doi.org/10.5194/bg-12-3953-2015
-51.36	-37.85	29	87.6	1366.4	0.064	60	38.134	1.596	0.525	0.358	0.117	NaN	NaN	NaN	Rosengard 2015	https://doi.org/10.5194/bg-12-3953-2015
-59.25	-33.15	32	66	573.75	0.115	100	53.311	3.185	0.317	0.485	0.198	NaN	NaN	NaN	Rosengard 2015	https://doi.org/10.5194/bg-12-3953-2015
-57.28	-25.98	34	108	817.15	0.132	98	44.744	2.631	0.449	0.403	0.148	NaN	NaN	NaN	Rosengard 2015	https://doi.org/10.5194/bg-12-3953-2015
-53.65	-17.75	36	240	1031.3	0.233	73	63.377	2.436	0.336	0.478	0.187	NaN	NaN	NaN	Rosengard 2015	https://doi.org/10.5194/bg-12-3953-2015
-50.4	-10.8	38	96	833.26	0.115	59	68.429	2.487	0.371	0.463	0.166	NaN	NaN	NaN	Rosengard 2015	https://doi.org/10.5194/bg-12-3953-2015
-46.31	-3.21	40	43.2	744.52	0.058	81	54.161	1.29	0.28	0.508	0.212	NaN	NaN	NaN	Rosengard 2015	https://doi.org/10.5194/bg-12-3953-2015
-42.63	3.34	42	25.2	1162.5	0.022	76	41.921	0.612	0.292	0.505	0.203	NaN	NaN	NaN	Rosengard 2015	https://doi.org/10.5194/bg-12-3953-2015
-38.97	9.49	44	20.4	1887	0.011	62	2.95	0.71	0.314	0.49	0.196	NaN	NaN	NaN	Rosengard 2015	https://doi.org/10.5194/bg-12-3953-2015
-36.94	39.6	52	36	849.25	0.042	78	0.499	1.706	0.194	0.476	0.329	NaN	NaN	NaN	Rosengard 2015	https://doi.org/10.5194/bg-12-3953-2015
-45.82	51.05	57	42	1160.3	0.036	105	45.347	1.021	0.436	0.418	0.146	NaN	NaN	NaN	Rosengard 2015	https://doi.org/10.5194/bg-12-3953-2015
-46.84	58.25	59	24	785.14	0.031	90	35.491	0.875	0.262	0.515	0.223	NaN	NaN	NaN	Rosengard 2015	https://doi.org/10.5194/bg-12-3953-2015
-47.53	64.01	60	60	506.63	0.118	108	69.533	2.72	0.169	0.486	0.345	NaN	NaN	NaN	Rosengard 2015	https://doi.org/10.5194/bg-12-3953-2015
-49.3	71.32	62	49.2	965.48	0.051	81	55.636	1.96	0.235	0.521	0.243	NaN	NaN	NaN	Rosengard 2015	https://doi.org/10.5194/bg-12-3953-2015
-54.4	74.54	64	82.8	407.51	0.203	109	63.895	4.359	0.161	0.472	0.367	NaN	NaN	NaN	Rosengard 2015	https://doi.org/10.5194/bg-12-3953-2015
-59.71	77.73	66	38.4	362.11	0.106	93	62.756	4.077	0.173	0.497	0.33	NaN	NaN	NaN	Rosengard 2015	https://doi.org/10.5194/bg-12-3953-2015
-54.23	88.22	69	38.4	420.96	0.091	107	62.82	3.265	0.158	0.474	0.368	0.851	NaN	NaN	Rosengard 2015	https://doi.org/10.5194/bg-12-3953-2015
-49.81	94.13	70	18	604.34	0.03	113	41.319	1.032	0.218	0.514	0.268	NaN	NaN	NaN	Rosengard 2015	https://doi.org/10.5194/bg-12-3953-2015
-44.62	100.5	73	18	694.87	0.026	113	31.655	0.597	0.224	0.513	0.263	NaN	NaN	NaN	Rosengard 2015	https://doi.org/10.5194/bg-12-3953-2015
-40.1	105.34	75	13.2	886.8	0.015	102	22.002	0.673	0.247	0.52	0.233	NaN	NaN	NaN	Rosengard 2015	https://doi.org/10.5194/bg-12-3953-2015
-40.26	109.63	76	12	970.46	0.012	76	30.902	0.971	0.247	0.52	0.233	NaN	20.105	NaN	Rosengard 2015	https://doi.org/10.5194/bg-12-3953-2015
-42.08	113.4	79	33.6	912.42	0.037	92	38.608	0.99	0.239	0.514	0.247	NaN	NaN	NaN	Rosengard 2015	https://doi.org/10.5194/bg-12-3953-2015
-44	10	11	492	1089.6	0.452	100	35.349	0.464	0.282	0.502	0.216	NaN	NaN	NaN	Puigcorbe et al 2017	https://doi.org/10.1016/j.dsr2.2016.05.016
-46	10	13	420	1031.6	0.407	100	38.246	0.608	0.295	0.499	0.206	NaN	NaN	NaN	Puigcorbe et al 2017	https://doi.org/10.1016/j.dsr2.2016.05.016
-48	10	15	300	777.77	0.386	100	54.799	1.25	0.258	0.508	0.234	NaN	NaN	NaN	Puigcorbe et al 2017	https://doi.org/10.1016/j.dsr2.2016.05.016
-50	10	17	420	855.93	0.491	100	46.159	1.572	0.302	0.489	0.209	NaN	NaN	NaN	Puigcorbe et al 2017	https://doi.org/10.1016/j.dsr2.2016.05.016
-52	10	19	312	632.55	0.493	100	49.112	1.789	0.264	0.513	0.223	NaN	NaN	NaN	Puigcorbe et al 2017	https://doi.org/10.1016/j.dsr2.2016.05.016
-53	10	22	384	536.41	0.716	100	49.064	1.711	0.26	0.518	0.222	NaN	NaN	NaN	Puigcorbe et al 2017	https://doi.org/10.1016/j.dsr2.2016.05.016
26.31	-110.17	194	49.2	2974.3	0.017	100	0	2.783	NaN	NaN	NaN	NaN	NaN	NaN	Puigcorbe et al 2015	https://doi.org/10.1002/2015GB005134
24.4	-109.02	197	58.8	2137	0.028	100	0.303	1.971	0.315	0.477	0.208	1.663	NaN	NaN	Puigcorbe et al 2015	https://doi.org/10.1002/2015GB005134
24.4	-109.02	203	31.2	2082.7	0.015	100	0.303	1.971	0.315	0.477	0.208	1.663	NaN	NaN	Puigcorbe et al 2015	https://doi.org/10.1002/2015GB005134
21.483	-109.5	206	14.4	1639	0.009	100	0.792	0.088	0.295	0.471	0.234	0.993	NaN	NaN	Puigcorbe et al 2015	https://doi.org/10.1002/2015GB005134
24.673	-113.36	210	19.2	1525.4	0.013	100	4.373	5.724	0.249	0.486	0.265	2.147	NaN	-7.552	Puigcorbe et al 2015	https://doi.org/10.1002/2015GB005134
27.533	-117.57	213	31.2	1106.5	0.028	100	5.929	3.464	0.207	0.482	0.312	2.23	NaN	-6.698	Puigcorbe et al 2015	https://doi.org/10.1002/2015GB005134
32.517	-120.57	216	40.8	1643.2	0.025	100	9.879	2.266	0.355	0.465	0.18	3.742	NaN	NaN	Puigcorbe et al 2015	https://doi.org/10.1002/2015GB005134
38.3	-9.7	289	50.4	1763.3	0.029	113	NaN	NaN	NaN	NaN	NaN	NaN	NaN	NaN	Owens 2015	https://doi.org/10.1016/j.dsr2.2014.11.010
36.8	-12.8	291	31.2	639.98	0.049	131	4.528	0.311	0.177	0.482	0.341	NaN	NaN	NaN	Owens 2015	https://doi.org/10.1016/j.dsr2.2014.11.010
35.2	-16	293	12	587.99	0.02	116	1.676	0.533	0.173	0.481	0.347	NaN	NaN	NaN	Owens 2015	https://doi.org/10.1016/j.dsr2.2014.11.010
33.1	-19	295	16.8	555.33	0.03	142	0.957	0.473	0.175	0.481	0.344	NaN	21.215	NaN	Owens 2015	https://doi.org/10.1016/j.dsr2.2014.11.010
31	-22	297	13.2	493.8	0.027	164	4.624	5.317	0.174	0.487	0.338	NaN	20.892	NaN	Owens 2015	https://doi.org/10.1016/j.dsr2.2014.11.010
27.5	-22	299	-6	625.3	-0.01	158	24.522	4.876	0.179	0.479	0.341	NaN	20.085	NaN	Owens 2015	https://doi.org/10.1016/j.dsr2.2014.11.010
24	-22	301	24	1128.6	0.021	114	20.747	5.031	0.199	0.479	0.322	NaN	NaN	NaN	Owens 2015	https://doi.org/10.1016/j.dsr2.2014.11.010
21	-22	303	25.2	2294.7	0.011	144	5.656	2.083	0.335	0.468	0.196	NaN	NaN	NaN	Owens 2015	https://doi.org/10.1016/j.dsr2.2014.11.010
17.4	-18.3	305	50.4	3408.9	0.015	95	4.868	0.136	0.454	0.398	0.149	0.251	NaN	NaN	Owens 2015	https://doi.org/10.1016/j.dsr2.2014.11.010
17.4	-20.8	306	33.6	2061.5	0.016	101	1.297	0.189	0.457	0.385	0.158	NaN	NaN	NaN	Owens 2015	https://doi.org/10.1016/j.dsr2.2014.11.010
17.7	-22.8	307	31.2	3565.8	0.009	98	3.869	0.299	0.447	0.381	0.171	NaN	20.521	NaN	Owens 2015	https://doi.org/10.1016/j.dsr2.2014.11.010
17.4	-24.5	308	7.2	1728.1	0.004	118	23.664	0.234	0.272	0.464	0.264	NaN	20.521	NaN	Owens 2015	https://doi.org/10.1016/j.dsr2.2014.11.010
39.7	-69.8	311	63.6	1147.8	0.055	54	23.207	1.064	0.318	0.49	0.193	1.86	NaN	NaN	Owens 2015	https://doi.org/10.1016/j.dsr2.2014.11.010
39.4	-69.5	312	76.8	1147.8	0.067	73	23.207	1.064	0.318	0.49	0.193	1.86	NaN	NaN	Owens 2015	https://doi.org/10.1016/j.dsr2.2014.11.010
38.7	-69.1	313	26.4	943.13	0.028	87	37.722	1.368	0.279	0.511	0.21	NaN	NaN	-2.046	Owens 2015	https://doi.org/10.1016/j.dsr2.2014.11.010
38.3	-68.9	314	4.8	899.49	0.005	157	30.407	1.363	0.266	0.514	0.221	NaN	NaN	NaN	Owens 2015	https://doi.org/10.1016/j.dsr2.2014.11.010
38.1	-68.7	315	14.4	899.49	0.016	156	30.407	1.363	0.266	0.514	0.221	NaN	NaN	NaN	Owens 2015	https://doi.org/10.1016/j.dsr2.2014.11.010
37.5	-68.4	316	33.6	703.93	0.048	106	19.249	1.3	0.204	0.502	0.295	NaN	NaN	NaN	Owens 2015	https://doi.org/10.1016/j.dsr2.2014.11.010
35.4	-66.7	317	10.8	624.57	0.017	117	6.898	0.81	0.183	0.486	0.331	NaN	21.94	NaN	Owens 2015	https://doi.org/10.1016/j.dsr2.2014.11.010
31.7	-64.2	318	-7.2	487.04	-0.015	197	21.342	1.862	0.175	0.484	0.34	NaN	21.827	NaN	Owens 2015	https://doi.org/10.1016/j.dsr2.2014.11.010
30.8	-60.8	319	14.4	449.33	0.032	155	67.022	4.419	0.169	0.493	0.338	NaN	NaN	NaN	Owens 2015	https://doi.org/10.1016/j.dsr2.2014.11.010
29.7	-56.8	321	13.2	416.34	0.032	184	49.236	0.467	0.166	0.5	0.333	NaN	20.936	NaN	Owens 2015	https://doi.org/10.1016/j.dsr2.2014.11.010
28.6	-53.2	323	12	423.88	0.028	182	18.879	0	0.163	0.505	0.332	NaN	NaN	NaN	Owens 2015	https://doi.org/10.1016/j.dsr2.2014.11.010
27.6	-49.6	324	3.6	440.95	0.008	181	4.887	0.371	0.166	0.502	0.332	NaN	NaN	NaN	Owens 2015	https://doi.org/10.1016/j.dsr2.2014.11.010
26.9	-47.2	325	10.8	440.87	0.024	191	1.849	1.206	0.171	0.498	0.331	NaN	NaN	NaN	Owens 2015	https://doi.org/10.1016/j.dsr2.2014.11.010
26.1	-44.8	327	1.2	457.58	0.003	185	13.973	3.447	0.173	0.495	0.332	NaN	NaN	NaN	Owens 2015	https://doi.org/10.1016/j.dsr2.2014.11.010
25.1	-42.5	329	4.8	478.17	0.01	186	24.068	4.739	0.175	0.494	0.331	NaN	NaN	NaN	Owens 2015	https://doi.org/10.1016/j.dsr2.2014.11.010
24.2	-40.2	331	4.8	480.32	0.01	193	32.445	5.363	0.178	0.49	0.332	NaN	NaN	NaN	Owens 2015	https://doi.org/10.1016/j.dsr2.2014.11.010
23.3	-38.1	333	7.2	552.94	0.013	172	35.882	5.359	0.181	0.486	0.334	NaN	NaN	NaN	Owens 2015	https://doi.org/10.1016/j.dsr2.2014.11.010
22.3	-35.9	335	7.2	602.33	0.012	174	36.216	5.223	0.169	0.466	0.365	NaN	NaN	NaN	Owens 2015	https://doi.org/10.1016/j.dsr2.2014.11.010
20.9	-32.6	337	10.8	734.31	0.015	126	27.308	2.307	0.181	0.474	0.345	NaN	NaN	NaN	Owens 2015	https://doi.org/10.1016/j.dsr2.2014.11.010
19.4	-29.4	339	0	967.34	0	139	100	NaN	0.207	0.479	0.314	NaN	20.916	NaN	Owens 2015	https://doi.org/10.1016/j.dsr2.2014.11.010
18.4	-26.8	311	19.2	1266.2	0.015	140	23.801	0	0.226	0.469	0.305	NaN	20.197	NaN	Owens 2015	https://doi.org/10.1016/j.dsr2.2014.11.010
17.4	-24.5	343	42	2053.5	0.02	111	27.069	1.11	0.3	0.487	0.213	NaN	20.521	NaN	Owens 2015	https://doi.org/10.1016/j.dsr2.2014.11.010
-49.6	-52.7	61	63.6	1027.9	0.062	99	50.172	0.797	0.245	0.534	0.22	NaN	NaN	NaN	Owens 2015	https://doi.org/10.1016/j.dsr2.2014.11.010
-49	-48.9	63	80.4	1368.5	0.059	94	26.869	0.321	0.308	0.51	0.182	NaN	NaN	NaN	Owens 2015	https://doi.org/10.1016/j.dsr2.2014.11.010
-46.9	-47.2	65	49.2	1932.2	0.025	89	17.781	0.104	0.336	0.487	0.177	NaN	NaN	NaN	Owens 2015	https://doi.org/10.1016/j.dsr2.2014.11.010
-44.7	-45.6	67	57.6	2235.8	0.026	86	9.225	0.057	0.333	0.494	0.172	NaN	NaN	NaN	Owens 2015	https://doi.org/10.1016/j.dsr2.2014.11.010
-42.4	-44	69	93.6	2515.9	0.037	69	6.037	0.078	0.345	0.486	0.169	NaN	NaN	NaN	Owens 2015	https://doi.org/10.1016/j.dsr2.2014.11.010
-40	-42.5	71	76.8	1400.9	0.055	88	4.664	0.203	0.27	0.509	0.222	NaN	NaN	NaN	Owens 2015	https://doi.org/10.1016/j.dsr2.2014.11.010
-37.8	-41.1	73	39.6	992.51	0.04	153	1.609	0.335	0.228	0.508	0.264	NaN	NaN	NaN	Owens 2015	https://doi.org/10.1016/j.dsr2.2014.11.010
-35	-39.4	75	26.4	805.99	0.033	149	0.584	0.932	0.184	0.488	0.328	NaN	NaN	NaN	Owens 2015	https://doi.org/10.1016/j.dsr2.2014.11.010
-32.1	-37.5	77	26.4	803.23	0.033	160	3.769	1.567	0.176	0.481	0.343	NaN	NaN	NaN	Owens 2015	https://doi.org/10.1016/j.dsr2.2014.11.010
-29.1	-35.8	79	16.8	715.09	0.023	146	23.262	1.06	0.174	0.48	0.346	NaN	NaN	NaN	Owens 2015	https://doi.org/10.1016/j.dsr2.2014.11.010
-26.1	-34.3	81	30	631.89	0.047	168	16.984	0.738	0.177	0.484	0.339	NaN	NaN	NaN	Owens 2015	https://doi.org/10.1016/j.dsr2.2014.11.010
-22.5	-32.7	83	25.2	666.63	0.038	188	9.633	1.155	0.18	0.486	0.334	NaN	NaN	NaN	Owens 2015	https://doi.org/10.1016/j.dsr2.2014.11.010
-17	-30.6	85	31.2	479.35	0.065	194	31.075	0.373	0.143	0.526	0.332	NaN	NaN	NaN	Owens 2015	https://doi.org/10.1016/j.dsr2.2014.11.010
-12.9	-29.2	87	22.8	497.29	0.046	231	9.331	0.396	0.153	0.517	0.33	NaN	NaN	NaN	Owens 2015	https://doi.org/10.1016/j.dsr2.2014.11.010
-9.2	-28	89	42	693.31	0.061	197	6.769	0.801	0.183	0.484	0.333	NaN	NaN	NaN	Owens 2015	https://doi.org/10.1016/j.dsr2.2014.11.010
-5.7	-28.5	92	34.8	973.44	0.036	163	14.582	0.338	0.186	0.472	0.341	NaN	NaN	NaN	Owens 2015	https://doi.org/10.1016/j.dsr2.2014.11.010
-2.6	-28.9	94	62.4	1329.4	0.047	119	10.724	0.741	0.203	0.478	0.318	NaN	NaN	NaN	Owens 2015	https://doi.org/10.1016/j.dsr2.2014.11.010
-0.2	-32.9	96	39.6	1264.1	0.031	137	8.745	1.582	0.193	0.475	0.332	NaN	NaN	NaN	Owens 2015	https://doi.org/10.1016/j.dsr2.2014.11.010
-20	-80	32	37.2	1135.1	0.033	200	8.576	1.807	0.199	0.477	0.324	NaN	NaN	NaN	Haskell 2013	https://doi.org/10.1016/j.dsr.2013.07.001
-20	-90	36	54	662.8	0.081	200	28.21	7.683	0.182	0.483	0.335	NaN	NaN	NaN	Haskell 2013	https://doi.org/10.1016/j.dsr.2013.07.001
-20	-100	41	110.4	507.69	0.217	200	5.234	2.189	0.163	0.505	0.332	NaN	NaN	NaN	Haskell 2013	https://doi.org/10.1016/j.dsr.2013.07.001
-10	-100	46	27.6	1472.2	0.019	200	16.199	0.365	0.22	0.478	0.303	NaN	NaN	NaN	Haskell 2013	https://doi.org/10.1016/j.dsr.2013.07.001
-10	-90	50	154.8	1704.8	0.091	200	34.398	0.851	0.243	0.487	0.27	NaN	NaN	NaN	Haskell 2013	https://doi.org/10.1016/j.dsr.2013.07.001
-10	-82	57	133.2	2521.2	0.053	200	16.102	0.62	0.332	0.477	0.191	NaN	NaN	NaN	Haskell 2013	https://doi.org/10.1016/j.dsr.2013.07.001
-20	-80	59	45.6	922.83	0.049	200	8.576	1.807	0.199	0.477	0.324	NaN	NaN	NaN	Haskell 2013	https://doi.org/10.1016/j.dsr.2013.07.001
-20	-80	86	172.8	810.64	0.213	200	6.601	2.094	0.179	0.479	0.343	NaN	NaN	NaN	Haskell 2013	https://doi.org/10.1016/j.dsr.2013.07.001
-20	-100	102	97.2	416.92	0.233	200	28.312	2.875	0.156	0.509	0.334	NaN	NaN	NaN	Haskell 2013	https://doi.org/10.1016/j.dsr.2013.07.001
-10	-100	97	24	1359.5	0.018	200	30.295	0.459	0.211	0.478	0.311	NaN	NaN	NaN	Haskell 2013	https://doi.org/10.1016/j.dsr.2013.07.001
-10	-82	90	18	2205.1	0.008	200	11.632	0.683	0.344	0.471	0.186	NaN	NaN	NaN	Haskell 2013	https://doi.org/10.1016/j.dsr.2013.07.001
